# Supplementary material for: 5-(4-Pentyl­phen­yl)-1,3,4-thia­diazol-2-amine
Source: Acta Crystallogr Sect E Struct Rep Online. 2009 Jun 17;65(Pt 7):o1608. doi: 10.1107/S1600536809022594 (PMC2969462; doi:10.1107/S1600536809022594)
Supplement: Supplementary file 2 [file e-65-o1608-Isup2.hkl]

# 
# h,k,l, Fc-squared, Fo-squared, sigma(Fo-squared) and status flag 
# 
data_I
_shelx_title ' W in P2(1)/c' 
_shelx_refln_list_code          4 
_shelx_F_calc_maximum      181.05 
_exptl_crystal_F_000       528.00 
_reflns_d_resolution_high  0.8314 
 
loop_ 
 _symmetry_equiv_pos_as_xyz 
 'x, y, z' 
 '-x, y+1/2, -z+1/2' 
 '-x, -y, -z' 
 'x, -y-1/2, z-1/2' 
 
_cell_length_a    14.0120 
_cell_length_b     9.1300 
_cell_length_c    10.9380 
_cell_angle_alpha  90.000 
_cell_angle_beta  100.640 
_cell_angle_gamma  90.000 
 
_shelx_F_squared_multiplier     1.000 
 
loop_ 
 _refln_index_h 
 _refln_index_k 
 _refln_index_l 
 _refln_F_squared_calc 
 _refln_F_squared_meas 
 _refln_F_squared_sigma 
 _refln_observed_status 
   1   0   0    10762.58    11506.28    120.27 o 
   2   0   0      302.75      289.08      6.76 o 
   3   0   0     1014.83     1083.11     17.11 o 
   4   0   0     2163.27     2196.21     23.85 o 
   5   0   0      707.96      668.53     18.38 o 
   6   0   0     1466.16     1460.84     24.52 o 
   7   0   0        0.04       11.51     11.21 o 
   8   0   0       66.73       73.49      9.18 o 
   9   0   0       63.34       58.90      6.37 o 
  10   0   0        0.08        1.89      5.24 o 
  11   0   0        4.49       10.61      5.31 o 
  12   0   0        2.46        0.77      7.60 o 
  13   0   0       19.43       15.02      8.41 o 
  14   0   0       17.56        3.49      8.17 o 
  15   0   0        4.18        3.60      7.39 o 
  16   0   0        1.70        6.13      6.45 o 
   1   1   0      145.57      168.11      4.40 o 
   2   1   0      430.29      400.05     10.15 o 
   3   1   0    32777.56    31252.12    330.62 o 
   4   1   0     4760.03     5661.61     38.31 o 
   5   1   0      126.43      121.55      7.03 o 
   6   1   0      110.87      102.61      7.07 o 
   7   1   0      376.86      376.94     14.07 o 
   8   1   0      312.56      352.92     14.95 o 
   9   1   0       73.05       83.51      8.13 o 
  10   1   0       57.21       34.56      8.35 o 
  11   1   0       98.36       97.07     11.50 o 
  12   1   0       12.74       22.91      7.29 o 
  13   1   0        6.63        7.35      7.87 o 
  14   1   0        6.38       12.90      7.47 o 
  15   1   0        5.89       13.11      5.03 o 
  16   1   0        3.98        0.00      6.60 o 
   0   2   0     1772.86     1943.94     20.09 o 
   1   2   0     1027.77     1032.93     11.92 o 
   2   2   0      207.55      234.68      8.86 o 
   3   2   0      230.13      258.54      9.35 o 
   4   2   0      589.87      468.20     11.93 o 
   5   2   0      198.69      203.03      9.95 o 
   6   2   0     1487.35     1451.16     24.84 o 
   7   2   0      148.86      182.21     10.68 o 
   8   2   0       17.05       17.24      5.75 o 
   9   2   0        7.68        3.42      4.92 o 
  10   2   0        0.61        2.56      5.77 o 
  11   2   0        4.30        4.98      6.78 o 
  12   2   0        4.03        3.12      6.44 o 
  13   2   0        4.51        1.70      8.23 o 
  14   2   0        3.78        3.42      6.56 o 
  15   2   0        2.48        6.92      6.49 o 
  16   2   0        4.37        1.71      7.59 o 
   1   3   0        7.80        6.59      2.88 o 
   2   3   0      178.58      218.30      7.30 o 
   3   3   0       23.53       18.98      3.01 o 
   4   3   0      169.04      181.89      9.46 o 
   5   3   0       35.51       33.83      5.24 o 
   6   3   0      183.63      173.80      9.89 o 
   7   3   0       11.51       18.84      4.82 o 
   8   3   0        2.22        0.53      4.97 o 
   9   3   0      107.80       81.02      9.91 o 
  10   3   0       81.11       96.71     10.75 o 
  11   3   0       21.31       38.77      8.75 o 
  12   3   0       29.23       24.09      9.06 o 
  13   3   0        2.32        6.83      7.33 o 
  14   3   0        8.39        7.92      8.20 o 
  15   3   0        4.53        0.00      7.76 o 
   0   4   0      199.41      220.61      9.66 o 
   1   4   0     2489.66     2185.76     26.77 o 
   2   4   0      381.44      464.62     12.57 o 
   3   4   0      494.27      503.30     13.25 o 
   4   4   0      494.73      498.67     14.36 o 
   5   4   0      400.64      409.11     14.45 o 
   6   4   0       46.41       43.57      6.34 o 
   7   4   0        8.36        5.98      4.60 o 
   8   4   0      110.02       97.54     10.42 o 
   9   4   0      132.69      172.66     12.84 o 
  10   4   0       33.06       28.07      8.00 o 
  11   4   0        3.03        7.15      7.68 o 
  12   4   0        7.35        8.48      7.66 o 
  13   4   0        5.18        6.14      8.67 o 
  14   4   0        5.99        8.08      8.35 o 
  15   4   0        0.03        6.15      7.72 o 
   1   5   0      311.56      380.12     13.44 o 
   2   5   0     1412.00     1246.40     24.25 o 
   3   5   0      257.83      325.47     12.34 o 
   4   5   0      204.10      202.36      8.59 o 
   5   5   0        5.09        3.54      3.75 o 
   6   5   0       96.79      102.69      9.89 o 
   7   5   0      238.47      247.84     14.43 o 
   8   5   0       78.79       81.49      9.80 o 
   9   5   0       72.53       70.75     10.70 o 
  10   5   0        1.43        1.61      6.43 o 
  11   5   0       46.20       34.47      8.91 o 
  12   5   0        3.87        8.07      7.76 o 
  13   5   0        0.97        8.26      7.61 o 
  14   5   0        0.03        5.50      7.42 o 
   0   6   0      789.93      789.63     20.56 o 
   1   6   0      421.68      386.28     14.78 o 
   2   6   0        9.06        5.39      5.39 o 
   3   6   0       59.50       47.07      6.77 o 
   4   6   0      285.76      300.29     14.76 o 
   5   6   0      332.45      276.54     15.12 o 
   6   6   0      208.86      251.06     14.74 o 
   7   6   0       21.83       13.10      7.15 o 
   8   6   0       19.26       11.80      7.64 o 
   9   6   0        5.86        5.10      5.44 o 
  10   6   0        2.53        1.82      6.74 o 
  11   6   0       10.42        6.51      8.16 o 
  12   6   0        1.42        5.69      6.57 o 
  13   6   0        0.25        2.82      7.90 o 
   1   7   0       56.27       56.42      8.35 o 
   2   7   0        8.47       14.34      6.87 o 
   3   7   0      431.89      347.28     16.07 o 
   4   7   0      218.74      189.62     12.97 o 
   5   7   0       11.50       17.36      7.31 o 
   6   7   0       26.08       30.65      7.99 o 
   7   7   0       12.52       18.79      8.78 o 
   8   7   0       67.81       51.23      9.72 o 
   9   7   0       13.53        4.67      7.59 o 
  10   7   0        0.45        3.88      6.82 o 
  11   7   0        0.08        4.89      6.29 o 
  12   7   0        0.77        9.00      9.00 o 
   0   8   0      525.82      546.08     24.55 o 
   1   8   0       84.67       88.38     12.43 o 
   2   8   0        9.35        1.91      8.65 o 
   3   8   0        0.30        6.27      6.58 o 
   4   8   0       11.85        6.38      5.79 o 
   5   8   0        7.56        1.73      8.55 o 
   6   8   0        3.80       12.56      8.25 o 
   7   8   0       18.20       29.92     10.39 o 
   8   8   0       16.50       21.34      6.30 o 
   9   8   0       18.12       18.54      9.12 o 
  10   8   0       15.49       19.54      8.41 o 
  11   8   0        3.47        3.07      7.63 o 
   1   9   0        9.68        6.27      7.62 o 
   2   9   0        1.66        8.98     10.97 o 
   3   9   0       22.95       22.27     11.32 o 
   4   9   0       26.70       13.72      6.16 o 
   5   9   0        6.43       12.77      7.31 o 
   6   9   0        7.44        4.35      9.17 o 
   7   9   0       33.63       14.80     10.79 o 
   8   9   0       29.86       30.16     11.45 o 
   9   9   0        0.03        4.31      9.73 o 
   0  10   0        3.59        6.94      8.98 o 
   1  10   0        1.68        0.00      9.96 o 
   2  10   0        0.57        7.81     10.59 o 
   3  10   0       15.86        7.25     11.47 o 
   4  10   0       32.00       32.14      7.42 o 
   5  10   0       14.46       18.46      5.14 o 
   6  10   0        1.09        6.35      7.33 o 
 -16   1   1        4.96        7.39      7.39 o 
 -15   1   1       12.67        0.86      6.77 o 
 -14   1   1        4.66        4.03      5.79 o 
 -13   1   1        0.04        2.28      4.27 o 
 -12   1   1       14.08       19.17      5.69 o 
 -11   1   1        9.70        6.77      5.60 o 
 -10   1   1       11.30       20.37      4.73 o 
  -9   1   1       62.90       49.01      6.64 o 
  -8   1   1       20.94       35.35      5.49 o 
  -7   1   1        9.27        9.63      5.05 o 
  -6   1   1     1549.29     1192.77     21.06 o 
  -5   1   1      344.60      340.36     13.44 o 
  -4   1   1     2315.23     2020.20     21.87 o 
  -3   1   1     4487.85     5320.82     31.14 o 
  -2   1   1       40.77       38.26      3.07 o 
  -1   1   1     1209.47     1234.91     14.04 o 
   0   1   1      145.45      132.73      2.41 o 
   1   1   1      272.77      307.56      9.22 o 
   2   1   1       32.55       46.82      6.00 o 
   3   1   1    13580.04    12647.99    221.88 o 
   4   1   1      597.25      588.10     16.66 o 
   5   1   1       72.86       83.60      6.46 o 
   6   1   1      995.67     1178.54     23.20 o 
   7   1   1      733.49      714.05     20.35 o 
   8   1   1      249.65      271.49     14.36 o 
   9   1   1      152.87      129.81     10.63 o 
  10   1   1        2.50        8.78      5.97 o 
  11   1   1        3.00        7.68      7.68 o 
  12   1   1        5.47       10.55      6.95 o 
  13   1   1        1.29        7.85      7.85 o 
  14   1   1        2.69        9.47      9.47 o 
  15   1   1        0.28        1.81      7.24 o 
  16   1   1        0.05        5.30      6.10 o 
 -16   2   1        1.40       10.13      6.17 o 
 -15   2   1        2.57        4.27      6.28 o 
 -14   2   1        1.59        7.45      6.89 o 
 -13   2   1       49.40       54.92      9.51 o 
 -12   2   1      143.49      121.72     12.94 o 
 -11   2   1       80.82      100.74     10.55 o 
 -10   2   1        0.50        0.60      6.12 o 
  -9   2   1      362.52      280.39     14.37 o 
  -8   2   1      754.63      777.75     21.44 o 
  -7   2   1      999.71      995.78     22.38 o 
  -6   2   1      279.10      315.97     11.74 o 
  -5   2   1      119.27      106.35      6.52 o 
  -4   2   1      275.46      262.12     11.49 o 
  -3   2   1     2308.77     2209.80     22.99 o 
  -2   2   1      845.99      789.87     15.37 o 
  -1   2   1       90.94      111.88      3.47 o 
   0   2   1      841.96      831.59     22.78 o 
   1   2   1       10.07       16.34      2.64 o 
   2   2   1       20.77       18.40      2.75 o 
   3   2   1      906.15     1010.16     16.26 o 
   4   2   1     1031.62      952.63     17.99 o 
   5   2   1      639.18      789.06     18.07 o 
   6   2   1     2945.25     2700.83     35.43 o 
   7   2   1      688.09      881.50     22.93 o 
   8   2   1       44.50       29.50      8.15 o 
   9   2   1      134.55      146.95     11.35 o 
  10   2   1      329.81      338.82     17.55 o 
  11   2   1      182.12      195.55     16.15 o 
  12   2   1       26.46        7.31      8.99 o 
  13   2   1        4.35       12.91      6.19 o 
  14   2   1       13.50        5.35      8.41 o 
  15   2   1        7.97        4.46      7.95 o 
 -16   3   1       17.43        5.23      7.12 o 
 -15   3   1       10.39        7.41      7.41 o 
 -14   3   1        2.79        7.73      7.73 o 
 -13   3   1        3.72        0.70      5.47 o 
 -12   3   1        3.70        0.00      6.63 o 
 -11   3   1      104.26       87.12     11.09 o 
 -10   3   1      368.07      308.43     16.35 o 
  -9   3   1      298.54      248.47     12.90 o 
  -8   3   1      107.82      101.19      9.08 o 
  -7   3   1       31.81       30.03      5.78 o 
  -6   3   1      154.84      145.61      9.47 o 
  -5   3   1     3197.84     3542.24     37.53 o 
  -4   3   1     1073.02     1072.60     23.03 o 
  -3   3   1      619.86      666.54     17.12 o 
  -2   3   1      533.42      557.87     12.95 o 
  -1   3   1      369.26      416.33     10.67 o 
   0   3   1       63.09       69.15      4.47 o 
   1   3   1      141.00      177.24      8.69 o 
   2   3   1     1439.08     1163.42     17.13 o 
   3   3   1      724.85      762.46     17.51 o 
   4   3   1      855.79      930.93     19.03 o 
   5   3   1      388.83      406.56     14.37 o 
   6   3   1      218.67      246.34     12.32 o 
   7   3   1     1214.12     1221.85     27.80 o 
   8   3   1      527.86      559.96     20.82 o 
   9   3   1      124.32      121.95     10.25 o 
  10   3   1        1.20        6.83      6.83 o 
  11   3   1        2.64        5.45      6.94 o 
  12   3   1       20.08       16.70      7.16 o 
  13   3   1       30.65       27.07      9.62 o 
  14   3   1        1.34       13.44      6.76 o 
  15   3   1        0.27        1.77      6.23 o 
 -15   4   1        0.79        2.09      5.23 o 
 -14   4   1       29.82       28.79      7.77 o 
 -13   4   1      143.09      110.96     12.59 o 
 -12   4   1       72.43       67.96      8.91 o 
 -11   4   1       14.52        7.38      6.75 o 
 -10   4   1        3.19       10.18      5.51 o 
  -9   4   1       51.94       54.15      8.63 o 
  -8   4   1      417.62      389.53     16.90 o 
  -7   4   1      148.66      156.68     10.22 o 
  -6   4   1        4.40       15.98      4.82 o 
  -5   4   1        2.60        6.10      4.06 o 
  -4   4   1      158.23      167.35     10.38 o 
  -3   4   1     1013.13     1107.24     21.72 o 
  -2   4   1      322.23      270.99     10.90 o 
  -1   4   1        1.84        3.84      5.69 o 
   0   4   1      289.03      316.45     22.50 o 
   1   4   1      928.98      970.68     18.16 o 
   2   4   1      295.84      302.11     10.52 o 
   3   4   1       31.68       31.83      5.61 o 
   4   4   1      356.71      435.42     14.64 o 
   5   4   1      253.26      228.73     11.99 o 
   6   4   1       15.35        6.41      5.54 o 
   7   4   1        4.67        3.49      6.44 o 
   8   4   1       38.79       40.13      7.98 o 
   9   4   1        0.02        3.60      6.64 o 
  10   4   1       96.34      109.16     11.11 o 
  11   4   1       15.99       23.02      7.50 o 
  12   4   1       18.67       15.69      9.06 o 
  13   4   1        7.94        5.40      8.21 o 
  14   4   1        0.16        0.89      7.32 o 
  15   4   1        0.04        7.04      7.60 o 
 -14   5   1        2.21        3.51      4.45 o 
 -13   5   1        0.21        2.18      5.72 o 
 -12   5   1       15.18        9.32      7.51 o 
 -11   5   1       18.15       11.32      7.05 o 
 -10   5   1       55.19       40.29      8.13 o 
  -9   5   1       40.28       41.09      7.86 o 
  -8   5   1       78.56       55.53      9.82 o 
  -7   5   1      183.57      211.57     13.00 o 
  -6   5   1       35.20       29.54      6.56 o 
  -5   5   1       46.14       33.00      6.03 o 
  -4   5   1        5.21        5.26      5.48 o 
  -3   5   1        4.29        5.12      3.75 o 
  -2   5   1        4.41        4.11      3.79 o 
  -1   5   1       25.10       30.93      6.06 o 
   0   5   1      635.02      710.64     14.67 o 
   1   5   1        0.83        1.86      4.64 o 
   2   5   1       35.69       39.25      5.35 o 
   3   5   1        0.08        0.54      3.49 o 
   4   5   1        3.77        4.81      5.04 o 
   5   5   1        7.57        3.41      5.50 o 
   6   5   1        1.40        8.06      4.64 o 
   7   5   1       24.42       37.03      7.95 o 
   8   5   1        4.18        1.43      7.29 o 
   9   5   1        0.37        0.00      5.79 o 
  10   5   1        1.19        4.19      6.44 o 
  11   5   1        0.32        1.77      5.83 o 
  12   5   1       21.62       11.85      9.25 o 
  13   5   1        0.22        6.42      7.45 o 
  14   5   1        3.33       12.71      6.44 o 
 -14   6   1        0.19        3.40      4.08 o 
 -13   6   1        0.31        4.37      6.62 o 
 -12   6   1        0.21        8.96      4.45 o 
 -11   6   1       18.96       23.20      5.57 o 
 -10   6   1        9.66        3.67      6.71 o 
  -9   6   1        5.33        6.48      6.48 o 
  -8   6   1        3.84        7.68      5.35 o 
  -7   6   1        5.46        5.39      5.49 o 
  -6   6   1       58.26       58.76      8.66 o 
  -5   6   1      121.81      115.72     10.55 o 
  -4   6   1      311.59      311.32     14.97 o 
  -3   6   1       77.97       69.75      8.77 o 
  -2   6   1        1.73        1.70      4.47 o 
  -1   6   1       11.35       14.34      5.66 o 
   0   6   1       93.10      104.32      6.79 o 
   1   6   1      442.79      488.15     17.84 o 
   2   6   1      179.72      194.80     11.09 o 
   3   6   1       95.61       93.08      9.23 o 
   4   6   1       41.19       31.35      8.64 o 
   5   6   1      268.85      323.00     16.58 o 
   6   6   1        0.05        6.17      6.17 o 
   7   6   1        7.91       17.00      6.49 o 
   8   6   1        0.90       10.64      6.10 o 
   9   6   1       59.97       60.57     10.13 o 
  10   6   1        5.97       11.77      7.10 o 
  11   6   1        2.26        3.76      7.72 o 
  12   6   1        3.77       11.38      5.64 o 
  13   6   1        1.77        0.97      6.41 o 
 -12   7   1        3.48       10.00      5.74 o 
 -11   7   1       15.75       10.29      7.05 o 
 -10   7   1       16.79       26.38      5.67 o 
  -9   7   1        1.45        0.83      6.66 o 
  -8   7   1       33.67       29.74      7.75 o 
  -7   7   1       61.33       72.59     10.53 o 
  -6   7   1        0.26        0.00      6.07 o 
  -5   7   1        6.38        2.94      5.25 o 
  -4   7   1        4.90       10.55      6.07 o 
  -3   7   1      116.39      135.99     11.95 o 
  -2   7   1      573.22      550.48     21.35 o 
  -1   7   1      507.70      474.54     20.76 o 
   0   7   1       18.75       17.28      5.62 o 
   1   7   1       62.13       55.98     10.38 o 
   2   7   1      167.66      154.89     12.60 o 
   3   7   1       48.14       36.07      7.83 o 
   4   7   1      175.28      189.47     15.61 o 
   5   7   1        8.59       10.03      7.36 o 
   6   7   1       41.87       35.16      9.39 o 
   7   7   1       18.77       18.48      7.62 o 
   8   7   1        8.67        5.50      8.02 o 
   9   7   1        0.01        5.66      7.38 o 
  10   7   1        1.19        1.94      7.59 o 
  11   7   1       10.88        3.87      9.76 o 
  12   7   1       11.80        0.00      9.45 o 
 -11   8   1        4.96        1.67      6.15 o 
 -10   8   1        2.98       14.46      6.85 o 
  -9   8   1       23.77       23.40      7.20 o 
  -8   8   1       40.65       34.79      9.15 o 
  -7   8   1       29.65       23.32      8.87 o 
  -6   8   1        0.30       11.14      7.33 o 
  -5   8   1      170.12      171.07     13.45 o 
  -4   8   1      171.96      167.23     14.16 o 
  -3   8   1        2.09        0.87      7.88 o 
  -2   8   1      102.14       85.48     12.49 o 
  -1   8   1      112.68       98.64     12.56 o 
   0   8   1       53.69       50.85     10.49 o 
   1   8   1      104.67      120.32     13.36 o 
   2   8   1       14.11       12.55      7.57 o 
   3   8   1       19.66       20.69      8.17 o 
   4   8   1        0.31        1.89      7.36 o 
   5   8   1        0.68        3.85      8.50 o 
   6   8   1       19.26       33.46      9.04 o 
   7   8   1       15.73       18.62      9.36 o 
   8   8   1        5.20        2.98      9.58 o 
   9   8   1       23.04        8.04     10.59 o 
  10   8   1       22.11       13.03     10.15 o 
  11   8   1       11.01        2.91      9.46 o 
  -9   9   1        1.19        2.71      6.85 o 
  -8   9   1        0.19        2.83      6.65 o 
  -7   9   1        0.19        1.93      8.22 o 
  -6   9   1        0.17        0.26      6.48 o 
  -5   9   1        1.01        3.88      8.28 o 
  -4   9   1       17.47        2.90      8.95 o 
  -3   9   1       15.79       34.41      7.81 o 
  -2   9   1        9.14        7.70      8.81 o 
  -1   9   1       29.82       28.75      8.45 o 
   0   9   1        3.87        2.95      5.35 o 
   1   9   1        4.82        0.00      9.65 o 
   2   9   1       50.50       50.77     12.72 o 
   3   9   1       80.67       99.02     15.28 o 
   4   9   1       11.47       10.49      6.16 o 
   5   9   1       25.56       21.91     11.38 o 
   6   9   1       70.50       55.88     15.10 o 
   7   9   1       29.74       43.72      9.34 o 
   8   9   1        2.57        3.19      9.77 o 
   9   9   1        1.66        9.20      7.34 o 
  -6  10   1        4.08        6.09      9.43 o 
  -5  10   1        3.30        9.40      9.40 o 
  -4  10   1        3.28        9.54      7.06 o 
  -3  10   1        0.45        8.44      8.44 o 
  -2  10   1        0.07        5.35      8.42 o 
  -1  10   1        0.63       19.59      8.00 o 
   0  10   1        3.96        1.02      6.88 o 
   1  10   1       15.38       37.59      9.05 o 
   2  10   1       18.76        9.78     12.35 o 
   3  10   1       11.27       21.58     12.65 o 
   4  10   1        8.57        5.57      6.27 o 
   5  10   1        4.85       11.29      9.48 o 
   6  10   1        0.65        6.27     10.47 o 
 -16   0   2        0.16        1.81      6.37 o 
 -15   0   2        3.18        4.44      6.99 o 
 -14   0   2        0.11        1.70      5.83 o 
 -13   0   2       12.31       18.70      7.93 o 
 -12   0   2       73.03       63.51      9.48 o 
 -11   0   2       40.39       48.04     10.21 o 
 -10   0   2        4.93        4.47      6.24 o 
  -9   0   2      279.71      354.34     12.49 o 
  -8   0   2       20.28       10.86      6.70 o 
  -7   0   2        0.13        0.87      3.72 o 
  -6   0   2       40.15       38.79      5.06 o 
  -5   0   2      532.47      586.98     17.43 o 
  -4   0   2     1086.47     1114.09     15.78 o 
  -3   0   2    14318.67    15237.84    261.93 o 
  -2   0   2     1320.93     1349.04     13.95 o 
  -1   0   2     2963.52     2788.37     21.15 o 
   0   0   2    19022.51    19385.39    271.57 o 
   1   0   2        4.93        2.57      2.57 o 
   2   0   2     8180.01     8479.47    173.95 o 
   3   0   2    15837.50    15785.40    267.35 o 
   4   0   2       20.58       10.60      6.50 o 
   5   0   2      746.89      767.75     23.48 o 
   6   0   2      102.12       86.25      5.79 o 
   7   0   2      351.02      331.29     15.02 o 
   8   0   2       80.23       71.19      9.85 o 
   9   0   2      219.92      238.61     15.93 o 
  10   0   2      257.78      258.66     17.11 o 
  11   0   2       33.70       47.30     10.67 o 
  12   0   2        0.99        9.08      6.13 o 
  13   0   2       16.80       22.08      6.98 o 
  14   0   2       11.09        2.00      7.36 o 
  15   0   2        8.03       10.78      6.67 o 
 -16   1   2        1.16        8.54      6.36 o 
 -15   1   2        0.01        8.47      7.47 o 
 -14   1   2        1.09        6.66      6.66 o 
 -13   1   2        0.14        5.14      6.35 o 
 -12   1   2        4.40        0.00      6.35 o 
 -11   1   2        0.03        5.03      5.58 o 
 -10   1   2       17.30       14.56      6.34 o 
  -9   1   2      169.87      146.81     11.21 o 
  -8   1   2      305.43      322.32     16.03 o 
  -7   1   2       24.26       35.68      4.60 o 
  -6   1   2     1738.14     1447.67     23.39 o 
  -5   1   2      332.48      310.30     13.00 o 
  -4   1   2     1269.10     1082.72     16.42 o 
  -3   1   2      427.92      455.95     11.25 o 
  -2   1   2      915.17      926.61     13.27 o 
  -1   1   2      331.82      370.65      8.45 o 
   0   1   2     8638.51     9534.29    120.33 o 
   1   1   2      899.03     1014.75     13.91 o 
   2   1   2       46.20       45.77      3.95 o 
   3   1   2     3285.06     3472.88     29.16 o 
   4   1   2     1862.18     1937.48     24.61 o 
   5   1   2      106.91       87.08      8.33 o 
   6   1   2      327.92      291.80     12.77 o 
   7   1   2       33.93       42.34      5.63 o 
   8   1   2       76.12       68.21      9.85 o 
   9   1   2       15.12       15.03      6.59 o 
  10   1   2       19.41       25.67      7.64 o 
  11   1   2        9.46        3.20      8.57 o 
  12   1   2       36.94       43.51     11.16 o 
  13   1   2       57.00       48.69     10.79 o 
  14   1   2       11.76        8.49      7.78 o 
  15   1   2        0.35        4.72      6.44 o 
 -16   2   2        0.01        2.90      8.60 o 
 -15   2   2        2.91        2.89      8.36 o 
 -14   2   2        1.03       13.11      6.98 o 
 -13   2   2       10.14       15.85      7.76 o 
 -12   2   2        5.28        0.00      8.00 o 
 -11   2   2       17.34       31.61      6.28 o 
 -10   2   2        2.11       12.52      5.57 o 
  -9   2   2      137.47      117.63     10.67 o 
  -8   2   2       22.97       25.95      5.89 o 
  -7   2   2      243.63      228.48     10.56 o 
  -6   2   2      149.12      194.61      9.55 o 
  -5   2   2       13.49       12.40      2.85 o 
  -4   2   2       24.41       31.10      4.26 o 
  -3   2   2       93.90      101.70      6.69 o 
  -2   2   2     1333.62     1079.25     14.94 o 
  -1   2   2     1590.37     1664.80     21.11 o 
   0   2   2      151.34      146.81      3.74 o 
   1   2   2       36.00       42.43      3.88 o 
   2   2   2       34.15       35.96      3.67 o 
   3   2   2       29.69       21.73      4.29 o 
   4   2   2      726.97      791.41     16.27 o 
   5   2   2      288.02      240.89     10.61 o 
   6   2   2      282.12      239.49     11.28 o 
   7   2   2      212.31      240.17     12.15 o 
   8   2   2        6.50       16.25      5.27 o 
   9   2   2        8.81        7.88      5.10 o 
  10   2   2       13.19        3.66      6.67 o 
  11   2   2        9.20       10.33      6.49 o 
  12   2   2        9.17        6.85      6.75 o 
  13   2   2       14.83        8.09      7.77 o 
  14   2   2        0.36       14.71      6.31 o 
  15   2   2        0.68        0.00      8.04 o 
 -16   3   2        7.54        0.81      7.40 o 
 -15   3   2        0.20        7.95      7.95 o 
 -14   3   2        9.84        8.50      8.50 o 
 -13   3   2        0.43        3.18      7.02 o 
 -12   3   2       12.44        6.71      6.22 o 
 -11   3   2        0.01        9.66      5.48 o 
 -10   3   2        3.03        5.74      6.35 o 
  -9   3   2       87.14      106.48      9.09 o 
  -8   3   2        2.97       10.88      5.13 o 
  -7   3   2       15.24        8.29      4.49 o 
  -6   3   2      211.09      260.28     11.35 o 
  -5   3   2       10.24        7.96      3.98 o 
  -4   3   2       72.34       68.03      5.88 o 
  -3   3   2       89.00       88.62      5.71 o 
  -2   3   2      343.68      284.31      8.92 o 
  -1   3   2     1147.42     1151.33     17.25 o 
   0   3   2     1866.88     1878.72     56.08 o 
   1   3   2      211.51      225.06     10.32 o 
   2   3   2        0.85        2.80      3.33 o 
   3   3   2      134.50      102.85      6.37 o 
   4   3   2      109.01      119.91      7.37 o 
   5   3   2      168.41      139.51      8.57 o 
   6   3   2       10.25       21.51      5.71 o 
   7   3   2       58.33       64.57      7.28 o 
   8   3   2       15.64       10.32      6.66 o 
   9   3   2      153.29      137.03     12.06 o 
  10   3   2      109.96      125.48     11.93 o 
  11   3   2        0.34        4.06      6.19 o 
  12   3   2       11.50       11.30      7.68 o 
  13   3   2        8.05       16.27      6.60 o 
  14   3   2       14.42        8.22      7.59 o 
  15   3   2        3.81        8.94      7.46 o 
 -15   4   2        0.29        4.52      5.52 o 
 -14   4   2        3.35       14.70      5.75 o 
 -13   4   2       16.83       24.57      8.04 o 
 -12   4   2       14.42       24.68      8.25 o 
 -11   4   2        0.37        4.98      4.98 o 
 -10   4   2        0.49        1.01      3.93 o 
  -9   4   2        0.04        1.89      5.39 o 
  -8   4   2       23.49       21.77      6.14 o 
  -7   4   2      101.28      127.33      9.91 o 
  -6   4   2      325.76      329.69     14.33 o 
  -5   4   2        3.69        3.51      3.91 o 
  -4   4   2      364.45      332.07     12.17 o 
  -3   4   2       11.31       16.96      4.66 o 
  -2   4   2     1294.82     1218.72     21.23 o 
  -1   4   2      332.47      365.80     11.56 o 
   0   4   2      293.01      280.11      7.25 o 
   1   4   2      781.06      870.88     18.16 o 
   2   4   2      852.69      899.56     20.67 o 
   3   4   2      299.95      301.89     11.63 o 
   4   4   2       58.71       47.29      5.92 o 
   5   4   2       51.85       36.18      5.87 o 
   6   4   2      207.08      222.67     12.68 o 
   7   4   2      142.24      170.24     11.90 o 
   8   4   2        2.32        6.00      4.50 o 
   9   4   2        7.76        0.76      7.32 o 
  10   4   2       43.27       34.94     10.90 o 
  11   4   2       80.86       68.72     11.51 o 
  12   4   2       10.46        8.95      8.06 o 
  13   4   2        0.47        4.55      6.63 o 
  14   4   2        1.15        3.65      7.12 o 
 -14   5   2       17.42       10.53      4.97 o 
 -13   5   2        4.80        8.50      5.90 o 
 -12   5   2        3.15        3.85      5.85 o 
 -11   5   2       30.87       30.71      7.96 o 
 -10   5   2      160.78      177.36     12.64 o 
  -9   5   2      108.87      106.88     12.02 o 
  -8   5   2        3.67        3.24      4.76 o 
  -7   5   2      182.06      169.91     11.81 o 
  -6   5   2      470.48      563.34     19.85 o 
  -5   5   2      781.44      669.06     20.64 o 
  -4   5   2      203.36      194.14     11.38 o 
  -3   5   2       31.46       34.18      5.44 o 
  -2   5   2      102.03      105.66      8.09 o 
  -1   5   2      440.88      447.55     12.90 o 
   0   5   2       44.70       39.05      3.26 o 
   1   5   2      171.33      131.21      8.96 o 
   2   5   2        7.84       19.42      5.52 o 
   3   5   2       88.35       95.15      7.72 o 
   4   5   2      316.60      307.60     13.16 o 
   5   5   2       41.68       45.74      6.43 o 
   6   5   2        1.27        4.91      5.12 o 
   7   5   2       97.06       94.36     10.57 o 
   8   5   2      286.44      301.33     17.44 o 
   9   5   2        2.85        2.36      7.40 o 
  10   5   2        0.07        4.22      6.65 o 
  11   5   2        0.60        1.74      7.65 o 
  12   5   2       12.94        9.22      8.93 o 
  13   5   2       11.44       10.18      9.81 o 
  14   5   2        1.65        6.98      6.98 o 
 -14   6   2        0.14        0.73      5.92 o 
 -13   6   2        2.06        3.85      5.28 o 
 -12   6   2        3.41       17.44      6.06 o 
 -11   6   2       13.22        3.93      7.23 o 
 -10   6   2       11.35        3.87      6.53 o 
  -9   6   2      107.26      132.64     13.00 o 
  -8   6   2      148.54      143.82     12.71 o 
  -7   6   2      151.06      119.75     12.89 o 
  -6   6   2       46.47       48.89      8.55 o 
  -5   6   2       13.87       10.89      6.09 o 
  -4   6   2       83.52       68.35      9.56 o 
  -3   6   2      324.94      337.86     16.37 o 
  -2   6   2      468.72      421.07     17.31 o 
  -1   6   2      101.23      113.28      9.59 o 
   0   6   2       84.01       78.06      6.19 o 
   1   6   2       69.76       74.09      7.55 o 
   2   6   2      204.65      167.72     10.50 o 
   3   6   2        5.37        3.35      6.46 o 
   4   6   2      202.55      224.15     14.25 o 
   5   6   2      331.19      381.86     18.85 o 
   6   6   2        0.06        4.30      6.12 o 
   7   6   2        3.47        0.00      7.16 o 
   8   6   2        0.84        4.97      7.35 o 
   9   6   2       44.24       45.49      9.46 o 
  10   6   2       25.21       30.95      9.39 o 
  11   6   2        1.45        7.48      7.48 o 
  12   6   2        8.00        0.00      8.65 o 
  13   6   2        8.15        3.68      6.61 o 
 -12   7   2        0.34        0.78      5.67 o 
 -11   7   2        0.14        4.18      6.06 o 
 -10   7   2        0.43        5.86      7.34 o 
  -9   7   2        4.42        6.68      5.90 o 
  -8   7   2       28.02       13.14      8.48 o 
  -7   7   2       10.87        8.76      6.98 o 
  -6   7   2      182.24      166.83     14.22 o 
  -5   7   2      165.23      119.91     13.17 o 
  -4   7   2       83.32       96.92     10.70 o 
  -3   7   2       22.64       18.93      7.02 o 
  -2   7   2        7.22        0.00      7.06 o 
  -1   7   2       62.36       58.95      9.77 o 
   0   7   2       21.38       31.25      5.95 o 
   1   7   2      158.23      193.11     14.37 o 
   2   7   2      134.65      164.64     15.53 o 
   3   7   2      180.66      196.80     15.50 o 
   4   7   2      111.17      108.94     12.27 o 
   5   7   2        4.80       11.87      7.19 o 
   6   7   2       17.60       23.58      7.02 o 
   7   7   2        1.53        0.87      7.08 o 
   8   7   2        2.77        7.27      7.27 o 
   9   7   2       14.01        0.94      8.60 o 
  10   7   2       10.62        6.71      8.20 o 
  11   7   2        4.89        0.93      7.03 o 
 -11   8   2        0.33        0.87      5.88 o 
 -10   8   2        0.80        1.74      7.04 o 
  -9   8   2        0.00        3.55      6.81 o 
  -8   8   2        5.86       10.85      7.30 o 
  -7   8   2       17.25       18.83      6.38 o 
  -6   8   2        1.65        1.81      8.09 o 
  -5   8   2        6.77        0.87      6.87 o 
  -4   8   2        7.56       25.11      7.56 o 
  -3   8   2        2.22        6.87      8.78 o 
  -2   8   2       24.52       32.31     10.71 o 
  -1   8   2       11.54       15.36      8.82 o 
   0   8   2      230.94      261.39     16.00 o 
   1   8   2      108.77      111.45     13.96 o 
   2   8   2        0.06        0.94      8.72 o 
   3   8   2       26.92       18.85      6.96 o 
   4   8   2        1.82       14.80      8.38 o 
   5   8   2        0.13        4.66      6.33 o 
   6   8   2       39.11       44.82      9.29 o 
   7   8   2      100.24      110.90     14.06 o 
   8   8   2       38.65       31.62     10.87 o 
   9   8   2        3.42       10.92      8.40 o 
  10   8   2        0.06        5.83      7.57 o 
  -9   9   2        4.78       18.75      8.34 o 
  -8   9   2        0.05        7.84      7.84 o 
  -7   9   2       11.54       16.57      7.89 o 
  -6   9   2       44.11       35.32     10.20 o 
  -5   9   2       62.56       69.69     11.50 o 
  -4   9   2       13.00        5.89      8.62 o 
  -3   9   2       12.67        6.88      8.66 o 
  -2   9   2       42.07       38.98      9.99 o 
  -1   9   2       39.33       38.01     11.77 o 
   0   9   2        7.96        7.24      5.06 o 
   1   9   2        0.90        0.00      8.39 o 
   2   9   2       37.70       39.72     10.83 o 
   3   9   2      144.91      152.08     19.48 o 
   4   9   2      158.74      157.97     19.48 o 
   5   9   2       29.60       53.39     11.11 o 
   6   9   2        7.27        1.04      9.04 o 
   7   9   2        6.63        8.15      8.04 o 
   8   9   2        3.46        2.06      7.60 o 
  -6  10   2        1.29        3.05      7.81 o 
  -5  10   2        5.94        7.36      8.55 o 
  -4  10   2       36.40       15.81     10.48 o 
  -3  10   2       41.27       54.19      9.56 o 
  -2  10   2       13.72        0.00      9.70 o 
  -1  10   2        0.16        5.36      7.31 o 
   0  10   2       33.79       38.93     10.15 o 
   1  10   2       68.27       74.65     13.24 o 
   2  10   2       46.09       50.11     12.23 o 
   3  10   2        6.49        4.24     10.56 o 
   4  10   2        1.83        1.25     11.53 o 
   5  10   2       30.33       15.63     11.01 o 
 -16   1   3        0.62        4.14      7.68 o 
 -15   1   3        0.21        0.98      7.49 o 
 -14   1   3        1.23        1.96      7.06 o 
 -13   1   3        2.88       16.13      6.86 o 
 -12   1   3        4.42        6.12      6.86 o 
 -11   1   3       13.39        2.33      6.63 o 
 -10   1   3       50.17       51.07     10.09 o 
  -9   1   3       57.48       63.09      7.62 o 
  -8   1   3      129.22      128.80      9.77 o 
  -7   1   3      163.82      201.03     10.67 o 
  -6   1   3       94.51       77.89      6.54 o 
  -5   1   3      407.71      373.83     11.53 o 
  -4   1   3       95.41      115.15      6.55 o 
  -3   1   3        4.33        3.09      2.58 o 
  -2   1   3       75.11       99.54      7.63 o 
  -1   1   3      523.47      539.00      9.94 o 
   0   1   3      790.18      664.01      9.07 o 
   1   1   3     1197.76     1111.85     16.98 o 
   2   1   3      134.58      158.72      7.29 o 
   3   1   3        2.43        7.65      2.92 o 
   4   1   3       61.93       46.85      5.40 o 
   5   1   3      356.36      333.39     13.31 o 
   6   1   3     1643.54     1593.81     30.31 o 
   7   1   3       48.05       60.21      8.64 o 
   8   1   3      180.60      231.62     13.65 o 
   9   1   3      146.25      168.73     13.51 o 
  10   1   3       21.13        0.84      7.85 o 
  11   1   3        4.12        3.52      8.23 o 
  12   1   3        3.54        4.68      6.17 o 
  13   1   3        4.93        7.82      8.47 o 
  14   1   3        0.13        4.02      7.54 o 
  15   1   3        0.11        8.73      6.48 o 
 -16   2   3        3.52        0.00      8.12 o 
 -15   2   3        0.00        9.57      8.38 o 
 -14   2   3        2.00        1.04      7.60 o 
 -13   2   3        0.75        0.91      5.95 o 
 -12   2   3        0.69        6.61      6.61 o 
 -11   2   3        0.09        0.00      4.76 o 
 -10   2   3        0.09        3.24      5.31 o 
  -9   2   3       15.56       25.84      6.33 o 
  -8   2   3      125.15      110.81      9.09 o 
  -7   2   3      175.76      196.79     10.67 o 
  -6   2   3      308.82      308.52     10.05 o 
  -5   2   3       10.06       13.51      2.89 o 
  -4   2   3      414.48      478.39     12.25 o 
  -3   2   3     1335.09     1246.10     18.64 o 
  -2   2   3       81.35       81.17      5.17 o 
  -1   2   3        9.56       11.04      3.33 o 
   0   2   3      159.71      172.64     16.45 o 
   1   2   3      581.72      613.38     13.81 o 
   2   2   3      358.32      379.31     11.50 o 
   3   2   3     2924.91     2728.30     30.79 o 
   4   2   3      224.78      191.98      9.40 o 
   5   2   3      836.08      870.80     20.17 o 
   6   2   3      159.66      186.90     11.15 o 
   7   2   3       63.34       63.00      8.14 o 
   8   2   3       78.67      106.73     10.37 o 
   9   2   3      110.83       93.49     11.11 o 
  10   2   3       10.85        0.00      8.56 o 
  11   2   3        6.68       12.05      7.70 o 
  12   2   3       33.52       27.38      9.74 o 
  13   2   3       14.70       16.12      8.63 o 
  14   2   3        0.21        8.07      8.07 o 
  15   2   3        2.89        3.72      7.77 o 
 -16   3   3        1.94       10.40      6.03 o 
 -15   3   3        3.89        8.53      8.53 o 
 -14   3   3       36.95       40.27      8.62 o 
 -13   3   3       17.69       40.36      8.25 o 
 -12   3   3       12.50       16.60      8.29 o 
 -11   3   3       33.10       41.75      7.89 o 
 -10   3   3        3.37        4.68      5.51 o 
  -9   3   3       33.72       19.79      5.77 o 
  -8   3   3       24.61       12.37      5.58 o 
  -7   3   3       35.93       26.66      5.35 o 
  -6   3   3      388.76      392.63     13.91 o 
  -5   3   3        0.24        4.51      3.38 o 
  -4   3   3       12.19        7.36      3.13 o 
  -3   3   3       76.50       87.77      5.75 o 
  -2   3   3       22.79       33.53      5.10 o 
  -1   3   3     2038.87     1733.90     23.67 o 
   0   3   3     3721.34     3888.77    107.22 o 
   1   3   3      574.47      567.75     14.64 o 
   2   3   3       19.27       21.63      4.05 o 
   3   3   3      413.85      429.05     14.06 o 
   4   3   3     1009.26      980.26     21.21 o 
   5   3   3      441.22      449.98     15.19 o 
   6   3   3      183.53      169.30     10.65 o 
   7   3   3        6.34        1.77      5.52 o 
   8   3   3      107.31      114.47     11.24 o 
   9   3   3      123.23      124.92     13.25 o 
  10   3   3       51.22       64.61     10.45 o 
  11   3   3        3.77        0.85      6.76 o 
  12   3   3        4.44       19.97      8.48 o 
  13   3   3        5.43        0.97      8.19 o 
  14   3   3        8.61        4.66      8.22 o 
 -15   4   3        0.04        6.49      7.11 o 
 -14   4   3       10.35        6.59      6.59 o 
 -13   4   3       45.54       47.77      9.21 o 
 -12   4   3        0.21       12.78      5.72 o 
 -11   4   3      143.49      172.40     14.52 o 
 -10   4   3      107.95      103.91     11.72 o 
  -9   4   3        0.61       10.48      4.42 o 
  -8   4   3       20.66        8.40      6.96 o 
  -7   4   3       13.72        7.60      5.37 o 
  -6   4   3      111.85      109.89      7.88 o 
  -5   4   3        0.79        1.91      4.50 o 
  -4   4   3     1104.51      934.92     21.24 o 
  -3   4   3     2756.11     3189.25     36.60 o 
  -2   4   3       52.03       44.06      5.35 o 
  -1   4   3      313.31      376.63     12.46 o 
   0   4   3      475.56      495.09     11.08 o 
   1   4   3      413.30      502.37     14.82 o 
   2   4   3      754.59      689.42     18.86 o 
   3   4   3      321.39      343.05     16.54 o 
   4   4   3       78.64       68.96      7.01 o 
   5   4   3        5.81        0.00      3.55 o 
   6   4   3      142.78      134.89     10.39 o 
   7   4   3      155.58      165.98     12.86 o 
   8   4   3       12.78        9.84      6.25 o 
   9   4   3       17.24       22.30      8.64 o 
  10   4   3       35.93       37.44      8.06 o 
  11   4   3       46.82       53.86     10.87 o 
  12   4   3        0.39       10.10      6.34 o 
  13   4   3        0.83        6.57      7.48 o 
  14   4   3        4.08       10.95      5.93 o 
 -14   5   3        2.38       12.11      6.09 o 
 -13   5   3        3.70        7.65      7.65 o 
 -12   5   3        0.00        7.39      7.39 o 
 -11   5   3        2.46        3.20      6.80 o 
 -10   5   3       27.42       44.93      8.14 o 
  -9   5   3       17.27        5.75      8.00 o 
  -8   5   3        1.12        4.05      4.99 o 
  -7   5   3        3.35        2.49      5.21 o 
  -6   5   3        0.01        0.62      5.19 o 
  -5   5   3       31.66       27.43      6.48 o 
  -4   5   3       56.30       71.59      8.12 o 
  -3   5   3      454.57      413.20     15.21 o 
  -2   5   3       50.33       68.80      7.05 o 
  -1   5   3      279.16      254.54     12.57 o 
   0   5   3      930.10     1026.53     52.90 o 
   1   5   3        3.43        3.57      4.69 o 
   2   5   3      134.38      161.28     10.35 o 
   3   5   3       65.52       55.24      8.55 o 
   4   5   3        8.68       10.49      6.43 o 
   5   5   3        7.73        6.59      6.39 o 
   6   5   3        7.19        3.20      6.72 o 
   7   5   3       42.48       50.15      9.02 o 
   8   5   3       92.78       84.59     11.54 o 
   9   5   3        0.00        5.81      7.07 o 
  10   5   3        0.18        2.59      6.63 o 
  11   5   3        9.21        5.50      7.40 o 
  12   5   3       17.69       13.11      8.67 o 
  13   5   3        3.42       13.84      6.58 o 
 -14   6   3        0.01        2.34      4.89 o 
 -13   6   3        2.90        4.16      6.31 o 
 -12   6   3        9.23       20.21      7.96 o 
 -11   6   3       24.46       30.17      7.68 o 
 -10   6   3        4.31        7.39      6.22 o 
  -9   6   3        7.63        2.35      7.97 o 
  -8   6   3       42.84       28.41     11.11 o 
  -7   6   3       93.97       85.05     10.22 o 
  -6   6   3       53.88       57.30      9.33 o 
  -5   6   3       28.09       22.69      7.10 o 
  -4   6   3        0.64        5.26      5.26 o 
  -3   6   3       63.82       64.62      8.65 o 
  -2   6   3      282.57      244.47     13.84 o 
  -1   6   3       72.96       86.17      8.57 o 
   0   6   3       37.90       34.69      5.00 o 
   1   6   3        6.65        4.03      4.43 o 
   2   6   3       34.25       28.42      6.19 o 
   3   6   3       58.62       63.45      8.70 o 
   4   6   3      240.60      214.37     16.91 o 
   5   6   3      251.82      228.59     17.07 o 
   6   6   3       20.72       34.20      8.79 o 
   7   6   3       63.76       59.61     10.68 o 
   8   6   3       37.58       52.09      9.66 o 
   9   6   3        6.23        2.71      7.81 o 
  10   6   3        0.48        0.90      7.23 o 
  11   6   3        7.80        3.81      8.57 o 
  12   6   3        6.26        6.60      8.02 o 
 -12   7   3        2.39        6.92      6.92 o 
 -11   7   3        1.28        0.00      5.70 o 
 -10   7   3       19.21       27.36      8.68 o 
  -9   7   3       41.45       38.55      9.63 o 
  -8   7   3       70.86       49.04     10.44 o 
  -7   7   3        6.02        5.04      7.94 o 
  -6   7   3       39.59       55.44     10.06 o 
  -5   7   3      202.05      176.02     15.07 o 
  -4   7   3      135.17      128.98     12.95 o 
  -3   7   3        1.82        6.84      6.06 o 
  -2   7   3        1.54        1.07      4.85 o 
  -1   7   3       64.95       57.82     10.85 o 
   0   7   3      292.21      338.78     40.13 o 
   1   7   3      893.36      979.59     30.78 o 
   2   7   3      149.22      117.81     12.40 o 
   3   7   3       71.56       67.77     13.24 o 
   4   7   3      149.11      182.52     16.22 o 
   5   7   3      110.72      121.72     14.58 o 
   6   7   3        1.58        8.89      7.44 o 
   7   7   3        2.66        4.54      8.00 o 
   8   7   3       13.82       16.93      7.27 o 
   9   7   3       13.65       28.82      8.19 o 
  10   7   3        7.04       18.36      6.79 o 
  11   7   3        0.23        1.94      8.23 o 
 -11   8   3       12.59       23.18      7.32 o 
 -10   8   3       18.14       12.04      8.17 o 
  -9   8   3        6.07        9.42      6.72 o 
  -8   8   3       10.25       12.26      8.01 o 
  -7   8   3       47.16       52.45     11.82 o 
  -6   8   3       58.54       59.29     10.33 o 
  -5   8   3       29.62       23.80      8.78 o 
  -4   8   3       13.83        3.63      9.27 o 
  -3   8   3      233.06      249.96     17.64 o 
  -2   8   3      553.17      558.62     25.97 o 
  -1   8   3      105.42       88.53     13.91 o 
   0   8   3       88.46      114.78     23.88 o 
   1   8   3      159.69      182.73     17.97 o 
   2   8   3      137.77      166.70     15.68 o 
   3   8   3       84.68       63.47     10.68 o 
   4   8   3        9.57       16.08      9.65 o 
   5   8   3       21.97       25.57     10.46 o 
   6   8   3       22.95       16.45     11.11 o 
   7   8   3        8.78        2.04      9.54 o 
   8   8   3        3.72        1.01      8.33 o 
   9   8   3        1.11        2.01      6.76 o 
  -9   9   3       12.73        1.94      9.56 o 
  -8   9   3        2.58        5.98      9.10 o 
  -7   9   3        0.13        2.01      7.91 o 
  -6   9   3        8.86       13.15      8.98 o 
  -5   9   3       21.05       29.39      9.58 o 
  -4   9   3        2.17        1.00      8.60 o 
  -3   9   3        0.00       10.10     10.10 o 
  -2   9   3        0.93        2.06      8.10 o 
  -1   9   3       13.06       12.27      9.39 o 
   0   9   3       34.93       48.16      8.76 o 
   1   9   3       31.89       38.24     12.21 o 
   2   9   3        3.49        7.21     10.08 o 
   3   9   3        8.14        0.00      7.41 o 
   4   9   3       29.46       24.94     11.28 o 
   5   9   3       38.97        6.16     15.07 o 
   6   9   3       12.91       16.01     10.63 o 
   7   9   3        0.98        5.40      9.50 o 
  -6  10   3        1.36        8.83      8.83 o 
  -5  10   3        0.13        3.17      7.53 o 
  -4  10   3        1.73        5.31      9.80 o 
  -3  10   3        2.66        9.71      8.55 o 
  -2  10   3        1.40       14.09      7.10 o 
  -1  10   3       10.77        8.69      9.87 o 
   0  10   3        4.08        5.27      7.81 o 
   1  10   3        2.45        2.27     10.08 o 
   2  10   3        0.98       10.14     10.14 o 
   3  10   3        1.02        7.37      9.59 o 
   4  10   3        2.79       10.17      6.26 o 
 -16   0   4       13.41        9.53      7.70 o 
 -15   0   4        2.84        5.83      7.98 o 
 -14   0   4        1.48        7.63      7.63 o 
 -13   0   4        7.32        4.66      7.10 o 
 -12   0   4       60.48       52.36     10.93 o 
 -11   0   4      130.19      137.98     15.63 o 
 -10   0   4      265.87      293.25     17.94 o 
  -9   0   4      173.71      144.01     11.56 o 
  -8   0   4      115.83      107.98      7.71 o 
  -7   0   4      858.47      855.82     30.88 o 
  -6   0   4     2281.70     1879.48     31.96 o 
  -5   0   4     1604.64     1378.68     25.68 o 
  -4   0   4     3108.64     3228.61     39.53 o 
  -3   0   4      811.77      928.82     18.06 o 
  -2   0   4     2235.65     2044.94     24.99 o 
  -1   0   4     1238.04     1206.56     22.74 o 
   0   0   4      959.30      739.71     15.62 o 
   1   0   4      965.35      972.11     15.50 o 
   2   0   4      704.35      686.85     19.95 o 
   3   0   4      469.08      377.79     13.15 o 
   4   0   4      254.06      274.53     14.70 o 
   5   0   4     1345.56     1504.95     30.96 o 
   6   0   4       10.34        0.00      6.26 o 
   7   0   4      700.49      749.48     26.12 o 
   8   0   4      175.53      161.60     16.95 o 
   9   0   4      126.40       94.41     12.45 o 
  10   0   4        3.17       12.56      7.08 o 
  11   0   4       39.81       51.86     12.05 o 
  12   0   4       56.07       80.78     11.83 o 
  13   0   4       34.03       29.14     12.97 o 
  14   0   4        2.85        2.26      7.41 o 
 -16   1   4        0.10        0.00      8.70 o 
 -15   1   4        5.19        9.65      9.65 o 
 -14   1   4       19.10       10.33     10.33 o 
 -13   1   4       44.97       62.61     12.91 o 
 -12   1   4       17.40       22.48      8.94 o 
 -11   1   4       11.36        9.33      6.14 o 
 -10   1   4       93.48       78.21     14.49 o 
  -9   1   4      260.66      238.64     15.22 o 
  -8   1   4        3.68        9.29      5.43 o 
  -7   1   4       22.69       24.32      4.97 o 
  -6   1   4       22.73       18.79      4.42 o 
  -5   1   4      396.46      302.13     11.49 o 
  -4   1   4      966.58     1014.63     22.45 o 
  -3   1   4     2503.02     2242.81     27.41 o 
  -2   1   4      316.00      262.22      9.43 o 
  -1   1   4     2703.76     3334.87     32.02 o 
   0   1   4     2874.96     2969.40     28.57 o 
   1   1   4     1640.67     1858.49     25.23 o 
   2   1   4     1068.08     1129.27     20.51 o 
   3   1   4      176.12      180.87      9.32 o 
   4   1   4     1268.24     1090.47     23.66 o 
   5   1   4      202.55      240.56     12.33 o 
   6   1   4       61.51       66.48      7.69 o 
   7   1   4        4.79        6.90      5.14 o 
   8   1   4        9.91       15.04      7.10 o 
   9   1   4       24.80       25.05      8.19 o 
  10   1   4      128.73      145.11     14.45 o 
  11   1   4       25.43       21.22      8.08 o 
  12   1   4        0.92        4.07      7.68 o 
  13   1   4        0.81        1.09      6.89 o 
  14   1   4        1.00       14.55      8.17 o 
 -16   2   4        0.32        0.00      9.42 o 
 -15   2   4        4.06        4.43      9.77 o 
 -14   2   4        5.19        6.30      8.17 o 
 -13   2   4        7.31        7.63      8.55 o 
 -12   2   4       43.88       36.48      9.09 o 
 -11   2   4        0.80       10.88      6.68 o 
 -10   2   4        6.84        8.96      6.19 o 
  -9   2   4        4.38        4.94      6.00 o 
  -8   2   4       83.19      105.30      8.91 o 
  -7   2   4      113.36      118.03      8.71 o 
  -6   2   4      170.26      203.00      9.94 o 
  -5   2   4      209.53      224.78     10.19 o 
  -4   2   4       11.03       17.94      4.15 o 
  -3   2   4       80.37       61.70      5.21 o 
  -2   2   4        1.95        0.30      2.61 o 
  -1   2   4       64.64       53.28      4.66 o 
   0   2   4       10.50       14.38      4.98 o 
   1   2   4       36.00       32.66      4.65 o 
   2   2   4      176.31      157.19      9.02 o 
   3   2   4     1078.47     1234.14     23.96 o 
   4   2   4      462.03      490.58     16.16 o 
   5   2   4       32.96       33.83      6.66 o 
   6   2   4      163.78      183.57     12.08 o 
   7   2   4      577.95      588.58     21.59 o 
   8   2   4      134.94      124.21     12.55 o 
   9   2   4       22.61       13.31      6.89 o 
  10   2   4       18.17       16.33      8.51 o 
  11   2   4        4.18        1.81      8.60 o 
  12   2   4        0.57       11.77      8.27 o 
  13   2   4       11.98        2.96      8.69 o 
  14   2   4        0.07        1.95      7.15 o 
 -16   3   4        0.71        2.74      6.58 o 
 -15   3   4        0.19        5.63      5.63 o 
 -14   3   4       21.12       20.79      6.85 o 
 -13   3   4       18.80       17.02      9.86 o 
 -12   3   4        2.05       10.97      8.09 o 
 -11   3   4       24.32       21.77      8.04 o 
 -10   3   4        3.30        2.13      7.25 o 
  -9   3   4       27.71       41.49      7.25 o 
  -8   3   4        0.01        5.13      6.06 o 
  -7   3   4        5.48        5.10      4.30 o 
  -6   3   4        4.61        5.72      4.58 o 
  -5   3   4        2.66        0.38      3.54 o 
  -4   3   4        3.13        2.67      2.67 o 
  -3   3   4       30.93       45.05      6.34 o 
  -2   3   4      525.84      534.38     14.90 o 
  -1   3   4       54.48       63.84      6.57 o 
   0   3   4       60.32       92.33     11.56 o 
   1   3   4      194.69      195.20      9.84 o 
   2   3   4      272.24      315.75     13.57 o 
   3   3   4      129.84      131.59      8.77 o 
   4   3   4       55.66       63.14      7.20 o 
   5   3   4       34.64       25.16      5.70 o 
   6   3   4        5.25        4.60      3.25 o 
   7   3   4       22.28       28.36      6.21 o 
   8   3   4       56.17       61.77      9.17 o 
   9   3   4        1.16        4.74      6.17 o 
  10   3   4       39.10       25.04      9.67 o 
  11   3   4        0.42        1.83      7.63 o 
  12   3   4        7.97       13.37      7.50 o 
  13   3   4        7.79        3.92      7.37 o 
  14   3   4        0.74        3.79      7.85 o 
 -15   4   4        7.94        0.89      6.78 o 
 -14   4   4        1.58       11.53      6.57 o 
 -13   4   4        1.96        5.31      8.10 o 
 -12   4   4       20.30       23.74      9.20 o 
 -11   4   4       73.53       79.59     11.00 o 
 -10   4   4       52.83       41.27     10.60 o 
  -9   4   4        1.51        7.04      7.04 o 
  -8   4   4      124.56      116.13     11.65 o 
  -7   4   4       93.04       89.87      8.81 o 
  -6   4   4       33.74       32.92      5.83 o 
  -5   4   4       35.14       30.74      4.16 o 
  -4   4   4        3.76        5.49      4.90 o 
  -3   4   4      153.29      132.19      9.12 o 
  -2   4   4      271.48      232.90     11.44 o 
  -1   4   4      208.82      211.20     10.83 o 
   0   4   4       75.32       60.99     11.13 o 
   1   4   4        1.17        0.41      3.81 o 
   2   4   4      134.88      136.98      9.50 o 
   3   4   4      304.81      364.32     15.82 o 
   4   4   4      221.10      208.39     12.52 o 
   5   4   4        1.74        8.40      4.90 o 
   6   4   4        8.44        9.17      5.72 o 
   7   4   4       41.83       31.46      9.18 o 
   8   4   4       69.84       66.33     10.64 o 
   9   4   4        1.25        7.42      6.56 o 
  10   4   4        0.13        5.30      6.46 o 
  11   4   4        0.43       11.18      6.48 o 
  12   4   4        8.59        8.55      8.55 o 
  13   4   4        3.43        8.40      8.40 o 
 -14   5   4        0.08        6.74      6.74 o 
 -13   5   4        1.54        7.93      8.74 o 
 -12   5   4        7.76        8.67      7.32 o 
 -11   5   4       10.23       10.19      6.56 o 
 -10   5   4        0.82        4.04      6.33 o 
  -9   5   4       65.05       74.99     11.17 o 
  -8   5   4      300.56      277.81     16.12 o 
  -7   5   4      210.45      226.78     14.91 o 
  -6   5   4        2.48        0.63      5.14 o 
  -5   5   4      370.82      387.02     17.38 o 
  -4   5   4      870.65      860.08     23.87 o 
  -3   5   4      105.22      124.96      9.92 o 
  -2   5   4      146.34      148.95      9.33 o 
  -1   5   4      137.24      141.17      9.39 o 
   0   5   4      854.31      920.66     16.60 o 
   1   5   4      432.10      344.64     15.23 o 
   2   5   4        3.33        1.15      5.57 o 
   3   5   4      112.31      142.53     10.66 o 
   4   5   4      161.13      160.45     12.79 o 
   5   5   4      281.95      252.37     16.30 o 
   6   5   4       32.64       27.94      9.28 o 
   7   5   4      103.49       89.57     12.21 o 
   8   5   4       13.77        3.33      8.26 o 
   9   5   4       58.34       66.06     11.10 o 
  10   5   4       88.71      102.21     13.25 o 
  11   5   4       25.64       27.42      9.80 o 
  12   5   4        0.01        0.00      7.02 o 
 -13   6   4        0.03        0.83      6.00 o 
 -12   6   4        6.76        0.00      7.56 o 
 -11   6   4       18.56       17.78      7.68 o 
 -10   6   4       18.23        8.77      7.64 o 
  -9   6   4        0.10       11.89      6.32 o 
  -8   6   4       10.52        8.92      7.95 o 
  -7   6   4      112.25      107.21     11.73 o 
  -6   6   4      219.26      218.78     15.28 o 
  -5   6   4      171.80      149.13     12.47 o 
  -4   6   4        5.60        6.13      6.13 o 
  -3   6   4        0.63        0.00      6.60 o 
  -2   6   4      131.89      127.15     12.10 o 
  -1   6   4      243.60      273.78     14.91 o 
   0   6   4        2.76       14.49      5.79 o 
   1   6   4        1.74        0.00      5.55 o 
   2   6   4      142.04      126.09     10.91 o 
   3   6   4      228.61      274.21     16.28 o 
   4   6   4      487.69      530.60     23.36 o 
   5   6   4       44.50       40.41     10.76 o 
   6   6   4      210.73      189.99     16.59 o 
   7   6   4      283.98      307.67     20.84 o 
   8   6   4      111.78      121.53     15.24 o 
   9   6   4        5.97        5.71      7.25 o 
  10   6   4        0.71        8.69      7.61 o 
  11   6   4        7.45        0.91      7.74 o 
 -12   7   4        1.07        2.70      6.06 o 
 -11   7   4        0.20       13.79      6.15 o 
 -10   7   4        1.88        0.00      7.57 o 
  -9   7   4        3.71        9.18      7.02 o 
  -8   7   4        1.91        1.82      6.42 o 
  -7   7   4        4.29        8.00      7.35 o 
  -6   7   4        9.16        9.49      7.60 o 
  -5   7   4        0.60        2.48      7.02 o 
  -4   7   4       86.19       86.76     11.33 o 
  -3   7   4      183.57      158.93     14.50 o 
  -2   7   4       14.57        5.79      7.81 o 
  -1   7   4       35.90       37.48      9.73 o 
   0   7   4       22.50       23.88      7.18 o 
   1   7   4      212.86      186.13     16.17 o 
   2   7   4      101.32       81.63     11.40 o 
   3   7   4      113.24      125.51     12.17 o 
   4   7   4      201.17      236.50     18.03 o 
   5   7   4       65.02       57.80     11.64 o 
   6   7   4        7.25        8.01      8.96 o 
   7   7   4        0.06        5.92      6.93 o 
   8   7   4        1.93       12.00      6.48 o 
   9   7   4        8.96        0.00      7.71 o 
  10   7   4        7.22        5.95      8.37 o 
 -11   8   4        0.75        7.40      8.41 o 
 -10   8   4        0.49        2.85      6.88 o 
  -9   8   4        4.94        6.87      7.66 o 
  -8   8   4        0.03        9.00      9.00 o 
  -7   8   4        6.90        6.89      6.89 o 
  -6   8   4        0.01        6.77      7.10 o 
  -5   8   4       30.47       36.73      8.64 o 
  -4   8   4       35.08       17.31      8.48 o 
  -3   8   4        2.64        5.82      7.85 o 
  -2   8   4        0.03        5.86      9.27 o 
  -1   8   4        2.47        3.01     10.08 o 
   0   8   4        1.32        9.55      7.25 o 
   1   8   4        5.96       20.49      8.15 o 
   2   8   4        0.62        0.00      7.85 o 
   3   8   4       12.69        0.00      8.67 o 
   4   8   4        2.32        4.06      8.35 o 
   5   8   4       12.79       20.57     10.04 o 
   6   8   4        3.42        1.08      9.34 o 
   7   8   4        2.03        9.89     10.34 o 
   8   8   4        0.02        3.18      8.11 o 
   9   8   4        2.34        9.94      9.94 o 
  -8   9   4       19.90        0.00     10.64 o 
  -7   9   4       15.25        5.17      9.61 o 
  -6   9   4        0.14        9.41      8.78 o 
  -5   9   4        6.58       12.70      7.77 o 
  -4   9   4       15.91       12.74      9.81 o 
  -3   9   4       27.16       16.25     11.02 o 
  -2   9   4       21.27       11.03      9.24 o 
  -1   9   4        7.04       16.13      9.50 o 
   0   9   4        2.24        1.82      6.97 o 
   1   9   4       30.92       24.22     14.72 o 
   2   9   4       15.12       10.40      9.75 o 
   3   9   4        2.45        0.85      6.16 o 
   4   9   4       12.54        9.78      9.19 o 
   5   9   4       26.00       26.88     12.96 o 
   6   9   4       42.36       38.53     13.67 o 
   7   9   4        8.45        7.10     11.87 o 
  -5  10   4       15.82       12.99      8.43 o 
  -4  10   4       12.25       23.15      9.57 o 
  -3  10   4        2.27        1.17      9.16 o 
  -2  10   4       32.25       30.08     10.80 o 
  -1  10   4       30.70       38.56     11.17 o 
   0  10   4        6.54        9.02      7.86 o 
   1  10   4        3.07        5.51     11.40 o 
   2  10   4       17.74       14.09     10.38 o 
   3  10   4       26.83       20.42      9.32 o 
 -16   1   5        2.94        8.45      7.46 o 
 -15   1   5        0.12        2.19      7.35 o 
 -14   1   5        4.88        8.64      8.04 o 
 -13   1   5       17.62       28.85     10.03 o 
 -12   1   5       21.73       38.62      8.48 o 
 -11   1   5        0.68        7.99      5.96 o 
 -10   1   5        1.05        1.61      7.44 o 
  -9   1   5       48.90       54.70      9.70 o 
  -8   1   5      452.95      474.26     19.44 o 
  -7   1   5      511.94      518.44     18.68 o 
  -6   1   5      212.24      211.12     10.97 o 
  -5   1   5        9.15        3.00      3.63 o 
  -4   1   5      299.70      315.59     15.03 o 
  -3   1   5     1264.22     1188.45     22.40 o 
  -2   1   5       12.07       14.59      4.45 o 
  -1   1   5       35.66       48.08      5.59 o 
   0   1   5       45.19       52.04      3.73 o 
   1   1   5      150.11      121.85      7.95 o 
   2   1   5        0.37        1.29      3.65 o 
   3   1   5       80.48       53.66      6.72 o 
   4   1   5      572.97      558.60     18.66 o 
   5   1   5      490.47      587.55     20.08 o 
   6   1   5        0.02        0.71      5.16 o 
   7   1   5        0.81        4.35      6.17 o 
   8   1   5      125.79      120.12     13.76 o 
   9   1   5       21.53       19.96      9.03 o 
  10   1   5        7.99       17.75      8.75 o 
  11   1   5       10.07        4.15     10.13 o 
  12   1   5       10.57       13.15      7.09 o 
  13   1   5        0.28        3.34      9.48 o 
  14   1   5        0.96        3.17      8.09 o 
 -16   2   5        2.24        5.69      9.20 o 
 -15   2   5       21.24        4.51     10.93 o 
 -14   2   5       39.99       36.52      8.80 o 
 -13   2   5        5.38        3.02      8.25 o 
 -12   2   5       11.86        2.67      8.25 o 
 -11   2   5       85.07       90.70     11.69 o 
 -10   2   5      181.08      179.43     14.23 o 
  -9   2   5      232.60      228.15     14.89 o 
  -8   2   5       13.25       18.66      6.33 o 
  -7   2   5      187.00      241.20     13.34 o 
  -6   2   5     1053.16     1032.70     24.17 o 
  -5   2   5     1033.13      982.77     22.40 o 
  -4   2   5      755.36      772.54     18.96 o 
  -3   2   5      229.75      205.49      9.71 o 
  -2   2   5      144.96      112.06      7.62 o 
  -1   2   5      535.93      553.46     15.66 o 
   0   2   5     1162.95     1167.09     23.24 o 
   1   2   5      345.12      361.07     13.71 o 
   2   2   5      794.81      887.12     22.10 o 
   3   2   5      164.21      163.88      9.72 o 
   4   2   5      470.54      451.12     17.31 o 
   5   2   5      334.27      327.01     15.75 o 
   6   2   5        6.97        3.79      5.90 o 
   7   2   5      286.28      217.44     15.75 o 
   8   2   5      230.04      231.32     17.90 o 
   9   2   5       23.70       28.73      9.84 o 
  10   2   5        1.30        0.00      7.69 o 
  11   2   5        0.37        1.02      6.58 o 
  12   2   5        1.88       12.40      7.55 o 
  13   2   5        0.03        3.09      8.16 o 
 -15   3   5        2.45        4.93      8.42 o 
 -14   3   5        0.01        2.95      9.47 o 
 -13   3   5       27.28       30.24     11.39 o 
 -12   3   5      193.25      212.53     19.07 o 
 -11   3   5      276.98      293.89     18.86 o 
 -10   3   5       12.22       25.81      9.36 o 
  -9   3   5      513.85      552.36     22.18 o 
  -8   3   5      218.88      236.50     14.36 o 
  -7   3   5      130.28      125.32     10.98 o 
  -6   3   5       98.38       84.81      8.47 o 
  -5   3   5        0.02        3.40      4.59 o 
  -4   3   5      341.91      309.23     13.28 o 
  -3   3   5      700.33      781.90     19.77 o 
  -2   3   5      146.02      121.07      8.07 o 
  -1   3   5       67.27       95.25      7.16 o 
   0   3   5       40.92       60.88      7.82 o 
   1   3   5      357.06      410.31     15.19 o 
   2   3   5      945.87      933.34     24.05 o 
   3   3   5      368.40      397.76     18.38 o 
   4   3   5        8.08        5.81      4.60 o 
   5   3   5      232.19      228.99     13.43 o 
   6   3   5      287.09      309.63     16.47 o 
   7   3   5      209.90      238.07     15.98 o 
   8   3   5       28.34       29.77      9.06 o 
   9   3   5        0.21        1.79      7.16 o 
  10   3   5       50.68       43.80      9.59 o 
  11   3   5       58.92       68.36     11.84 o 
  12   3   5        1.42       11.96      8.44 o 
  13   3   5        0.85        0.20      5.80 o 
 -15   4   5        9.81        4.64      7.16 o 
 -14   4   5        7.77        4.74      8.26 o 
 -13   4   5        3.74        8.06      8.06 o 
 -12   4   5        9.08        5.40      8.00 o 
 -11   4   5       16.64        7.66      7.66 o 
 -10   4   5        3.56        5.59      7.42 o 
  -9   4   5      128.91      144.36     14.27 o 
  -8   4   5      813.94      789.96     26.16 o 
  -7   4   5       59.40       55.83      9.55 o 
  -6   4   5      393.51      425.71     18.14 o 
  -5   4   5      168.94      156.01     11.51 o 
  -4   4   5      134.18      116.10      9.65 o 
  -3   4   5       24.85       23.68      6.79 o 
  -2   4   5      152.78      162.08     11.79 o 
  -1   4   5      985.04      909.44     22.95 o 
   0   4   5      653.58      810.83     15.32 o 
   1   4   5      103.50       87.42      8.92 o 
   2   4   5       28.90       27.96      6.86 o 
   3   4   5       83.85       77.32     10.01 o 
   4   4   5      128.15      134.27     11.64 o 
   5   4   5       53.56       70.82      8.28 o 
   6   4   5       19.11       21.40      7.88 o 
   7   4   5        7.92       17.33      7.17 o 
   8   4   5       54.47       46.44      9.99 o 
   9   4   5        6.82       10.74      6.93 o 
  10   4   5       17.66        4.75     10.13 o 
  11   4   5        7.82        9.67      6.95 o 
  12   4   5        0.58        4.87      7.59 o 
 -14   5   5        2.54        3.64      6.94 o 
 -13   5   5        0.10        1.86      6.31 o 
 -12   5   5       19.96       23.07      9.61 o 
 -11   5   5       49.40       57.45     10.04 o 
 -10   5   5        1.41        1.69      6.07 o 
  -9   5   5        4.56        4.11      7.55 o 
  -8   5   5        5.16        1.52      6.93 o 
  -7   5   5        5.51        5.84      6.70 o 
  -6   5   5        0.02        8.95      5.82 o 
  -5   5   5      250.23      224.78     14.41 o 
  -4   5   5       70.57       82.51      9.47 o 
  -3   5   5      105.82      111.29     10.89 o 
  -2   5   5        6.57        6.02      4.63 o 
  -1   5   5        3.11        1.15      5.17 o 
   0   5   5       39.11       49.72      4.84 o 
   1   5   5        1.51       10.61      5.01 o 
   2   5   5      106.94       81.55     10.17 o 
   3   5   5      188.14      188.21     14.55 o 
   4   5   5        4.38        2.34      7.59 o 
   5   5   5        4.83        1.62      7.18 o 
   6   5   5       26.20       28.18      9.88 o 
   7   5   5        7.70        8.68      6.90 o 
   8   5   5       39.09       21.77      8.81 o 
   9   5   5        1.12       11.31      7.60 o 
  10   5   5        8.31       15.47      7.78 o 
  11   5   5       10.25       24.25      7.20 o 
  12   5   5        1.93        8.03      8.03 o 
 -13   6   5        0.00        1.88      7.60 o 
 -12   6   5        0.27        1.87      6.99 o 
 -11   6   5        3.62       11.25      6.87 o 
 -10   6   5        3.46        5.52      5.95 o 
  -9   6   5        0.23        2.68      7.10 o 
  -8   6   5        4.51        6.04      7.68 o 
  -7   6   5       10.62        0.88      8.22 o 
  -6   6   5       27.84       16.90      7.49 o 
  -5   6   5       53.89       52.83      8.56 o 
  -4   6   5        6.86        3.74      6.13 o 
  -3   6   5        4.96        4.46      6.63 o 
  -2   6   5      149.61      151.64     12.96 o 
  -1   6   5      202.43      195.12     13.95 o 
   0   6   5        0.16        7.25      4.29 o 
   1   6   5       21.77       14.81      6.54 o 
   2   6   5       15.52        5.60      7.36 o 
   3   6   5      255.23      268.68     17.42 o 
   4   6   5        8.82        5.21      6.98 o 
   5   6   5       46.15       51.24      9.31 o 
   6   6   5       13.65       15.04      8.51 o 
   7   6   5        8.61        1.91      9.69 o 
   8   6   5        3.28       12.73      7.67 o 
   9   6   5        5.38        5.95      8.41 o 
  10   6   5        4.79        2.02      8.25 o 
  11   6   5        1.77        7.63      7.63 o 
 -12   7   5       11.42       18.75      7.37 o 
 -11   7   5        6.95        4.86      8.60 o 
 -10   7   5        0.36        8.79      6.09 o 
  -9   7   5        5.26        4.83      7.04 o 
  -8   7   5       34.48       46.08     10.24 o 
  -7   7   5       18.20       27.30      7.28 o 
  -6   7   5        2.83        0.91      6.74 o 
  -5   7   5        9.87       25.47      6.98 o 
  -4   7   5       46.63       69.53     10.30 o 
  -3   7   5       92.99       78.55     12.55 o 
  -2   7   5       90.98       84.10     11.97 o 
  -1   7   5        3.48       16.11      6.91 o 
   0   7   5       60.71       70.91      7.50 o 
   1   7   5       45.58       45.20      9.04 o 
   2   7   5      107.57       99.58     12.30 o 
   3   7   5       75.22       83.91     10.45 o 
   4   7   5       47.82       24.76     10.53 o 
   5   7   5        7.48       13.47      9.50 o 
   6   7   5       93.59      109.33     14.52 o 
   7   7   5       47.63       37.24     13.27 o 
   8   7   5        2.39        8.45      8.45 o 
   9   7   5       35.72       23.78      8.70 o 
 -10   8   5       14.17       16.92      8.70 o 
  -9   8   5       15.76       30.55      8.33 o 
  -8   8   5        6.38        3.14      6.91 o 
  -7   8   5        0.72       12.45      7.21 o 
  -6   8   5        2.04       11.31      9.39 o 
  -5   8   5       44.07       33.09     10.84 o 
  -4   8   5       23.79       26.04      9.60 o 
  -3   8   5        0.58        1.11      7.42 o 
  -2   8   5        9.89       24.77      7.88 o 
  -1   8   5      101.09      113.71     12.84 o 
   0   8   5      214.20      215.81     12.99 o 
   1   8   5       64.73       69.79     11.23 o 
   2   8   5       15.86       19.77      9.40 o 
   3   8   5       62.28       61.49     10.98 o 
   4   8   5       49.62       37.51     10.66 o 
   5   8   5       15.77       32.24      8.55 o 
   6   8   5        3.07        9.95      9.95 o 
   7   8   5       21.27       19.45     10.81 o 
   8   8   5       27.56       34.18     10.83 o 
  -8   9   5       11.83        1.05      9.39 o 
  -7   9   5       21.33        8.64      9.25 o 
  -6   9   5       19.58       21.97      9.81 o 
  -5   9   5        0.00        9.57      9.57 o 
  -4   9   5       15.30       21.66      8.45 o 
  -3   9   5        9.82        8.20      9.17 o 
  -2   9   5        2.61        8.42      8.93 o 
  -1   9   5        0.00        8.29      8.29 o 
   0   9   5        1.32        2.85     15.59 o 
   1   9   5        2.35       10.24     10.24 o 
   2   9   5        5.31        1.96      8.06 o 
   3   9   5        3.96        0.00      7.74 o 
   4   9   5        1.51        3.82      8.28 o 
   5   9   5       14.37       18.84      9.69 o 
  -3  10   5       15.87       16.86      9.97 o 
  -2  10   5        0.47        2.54     10.03 o 
  -1  10   5        2.75        1.33     11.14 o 
   0  10   5        0.92        8.16      8.16 o 
   1  10   5       11.88       43.37     12.71 o 
 -16   0   6        6.14        1.65      5.87 o 
 -15   0   6        4.96        3.50      8.56 o 
 -14   0   6       55.30       54.84      9.18 o 
 -13   0   6       42.80       42.06      8.27 o 
 -12   0   6        2.81        1.65      6.41 o 
 -11   0   6       22.07        8.44      8.22 o 
 -10   0   6       61.63       70.04     12.16 o 
  -9   0   6      296.44      287.87     15.43 o 
  -8   0   6      119.67      101.70     12.61 o 
  -7   0   6      124.11      138.24     10.04 o 
  -6   0   6        0.31        3.02      5.05 o 
  -5   0   6     1643.19     1533.81     29.86 o 
  -4   0   6     2369.77     2857.16     37.79 o 
  -3   0   6      548.99      540.70     14.14 o 
  -2   0   6      826.34      849.27     16.77 o 
  -1   0   6     1222.46     1332.93     25.37 o 
   0   0   6      853.58      798.83     14.36 o 
   1   0   6      450.48      491.37     17.10 o 
   2   0   6      848.05      957.46     24.61 o 
   3   0   6       12.49       20.44      5.70 o 
   4   0   6       68.72       73.60      8.23 o 
   5   0   6       53.21       50.02      8.46 o 
   6   0   6        4.07        8.01      6.96 o 
   7   0   6       89.71       73.09     14.13 o 
   8   0   6       97.65      139.19     16.52 o 
   9   0   6       11.48       10.88     10.60 o 
  10   0   6        0.03        5.91      9.62 o 
  11   0   6        8.52       26.90      9.27 o 
  12   0   6       14.18        2.48     12.30 o 
  13   0   6       10.60       18.32     11.69 o 
 -16   1   6        1.29       12.05      8.88 o 
 -15   1   6        0.74        1.02      7.76 o 
 -14   1   6        1.10        9.67      9.67 o 
 -13   1   6        0.17        9.14      7.74 o 
 -12   1   6       32.81       28.97     11.10 o 
 -11   1   6       85.13      105.92     13.50 o 
 -10   1   6       62.28       74.21     11.03 o 
  -9   1   6        0.00        0.00      4.98 o 
  -8   1   6      194.41      178.92     13.05 o 
  -7   1   6      281.18      295.60     17.02 o 
  -6   1   6      311.86      278.37     14.33 o 
  -5   1   6       13.57        6.97      5.76 o 
  -4   1   6        1.53        0.43      3.23 o 
  -3   1   6      164.17      155.85      9.38 o 
  -2   1   6      981.45     1048.90     23.36 o 
  -1   1   6     1992.41     2188.77     33.56 o 
   0   1   6      384.47      380.49     10.28 o 
   1   1   6      133.46      101.83      7.97 o 
   2   1   6      212.54      227.52     12.81 o 
   3   1   6      301.53      296.64     14.47 o 
   4   1   6        5.75        4.90      5.46 o 
   5   1   6        8.48       14.72      6.31 o 
   6   1   6       21.33       38.87      7.70 o 
   7   1   6       12.53       21.63      6.80 o 
   8   1   6       42.30       56.01     10.07 o 
   9   1   6       46.69       29.98     11.52 o 
  10   1   6       35.13       52.55     10.86 o 
  11   1   6       14.53       31.43     11.56 o 
  12   1   6        4.54       11.41      8.70 o 
  13   1   6        0.05        3.38      6.97 o 
 -15   2   6        0.35        0.00      7.65 o 
 -14   2   6        1.67        7.48      8.71 o 
 -13   2   6        0.83        1.03      7.45 o 
 -12   2   6        2.57       10.50      6.45 o 
 -11   2   6        0.04        2.63      6.87 o 
 -10   2   6        5.72        6.29      6.51 o 
  -9   2   6       60.55       72.08      9.87 o 
  -8   2   6      104.89      109.83     11.26 o 
  -7   2   6        0.19        2.42      5.67 o 
  -6   2   6      157.06      122.33     10.27 o 
  -5   2   6      125.16      155.03     10.02 o 
  -4   2   6      128.87      148.58     10.03 o 
  -3   2   6       38.62       55.59      6.32 o 
  -2   2   6      161.23      164.96      9.78 o 
  -1   2   6      162.65      170.47     10.37 o 
   0   2   6       19.55       14.87      4.27 o 
   1   2   6      140.12      123.31      9.39 o 
   2   2   6       20.50       25.93      6.79 o 
   3   2   6      265.97      324.76     15.36 o 
   4   2   6       59.98       45.26      9.26 o 
   5   2   6        2.96        0.68      5.30 o 
   6   2   6        2.77        2.17      7.11 o 
   7   2   6        8.41        0.82      6.88 o 
   8   2   6        1.81        2.71      6.71 o 
   9   2   6       32.79       29.65      9.17 o 
  10   2   6       20.37       24.37      9.94 o 
  11   2   6       11.94       23.20      8.43 o 
  12   2   6       15.74       20.22      8.71 o 
 -15   3   6        0.69        5.10      6.99 o 
 -14   3   6        0.13        7.65      7.65 o 
 -13   3   6        0.14        6.95      8.02 o 
 -12   3   6        3.98        2.86      8.46 o 
 -11   3   6       68.93       80.93     11.52 o 
 -10   3   6       54.89       56.99     12.24 o 
  -9   3   6        3.29        6.00      8.16 o 
  -8   3   6       38.26       45.34      7.71 o 
  -7   3   6       62.57       76.66      8.66 o 
  -6   3   6        2.12        5.96      4.50 o 
  -5   3   6      215.51      211.91     12.38 o 
  -4   3   6      276.98      277.31     14.04 o 
  -3   3   6      209.11      196.14     11.78 o 
  -2   3   6      367.25      317.49     13.87 o 
  -1   3   6        0.03        4.07      4.81 o 
   0   3   6      143.97      185.11      8.31 o 
   1   3   6      286.14      273.48     13.68 o 
   2   3   6      140.40      157.71     11.55 o 
   3   3   6      113.57      125.98     10.82 o 
   4   3   6       36.47       38.66      7.62 o 
   5   3   6        0.01        4.94      5.17 o 
   6   3   6       11.04        2.26      6.87 o 
   7   3   6       22.35       36.38      8.70 o 
   8   3   6       18.84       33.73      8.23 o 
   9   3   6        0.15       17.07      7.36 o 
  10   3   6       23.02        8.90      9.54 o 
  11   3   6       18.79       13.21      7.95 o 
  12   3   6        0.42        2.01      6.78 o 
 -14   4   6        8.91        0.94      8.06 o 
 -13   4   6       25.87       22.50     10.94 o 
 -12   4   6       10.34        4.73      8.62 o 
 -11   4   6       15.56       10.03      8.31 o 
 -10   4   6       74.88       79.99     12.55 o 
  -9   4   6       93.31       99.07     12.23 o 
  -8   4   6      175.11      147.34     14.13 o 
  -7   4   6        0.15        2.81      7.22 o 
  -6   4   6      337.10      320.71     17.47 o 
  -5   4   6      401.10      419.09     18.72 o 
  -4   4   6       98.43       90.37      9.62 o 
  -3   4   6        0.01        0.00      4.38 o 
  -2   4   6       83.02       87.07      8.82 o 
  -1   4   6      336.17      317.12     14.45 o 
   0   4   6      492.16      502.82     13.67 o 
   1   4   6      316.00      291.59     15.08 o 
   2   4   6       10.15       13.64      6.27 o 
   3   4   6       14.93       20.16      7.20 o 
   4   4   6      108.70      115.96     11.27 o 
   5   4   6      153.55      143.58     14.08 o 
   6   4   6       10.80        4.17      8.79 o 
   7   4   6        1.66        3.46      6.91 o 
   8   4   6       32.45       26.57     10.76 o 
   9   4   6       65.30       92.08     11.24 o 
  10   4   6       11.63       18.76      8.41 o 
  11   4   6        0.91       12.88      7.77 o 
 -14   5   6        1.93        5.62      8.60 o 
 -13   5   6       12.28        1.97      8.99 o 
 -12   5   6       11.31       11.61      8.21 o 
 -11   5   6        3.76        9.63      9.63 o 
 -10   5   6        0.95        5.50      7.76 o 
  -9   5   6       16.14        6.13      8.33 o 
  -8   5   6       41.70       39.33     10.38 o 
  -7   5   6       80.85       66.82      9.97 o 
  -6   5   6      125.41      153.76     13.43 o 
  -5   5   6      439.17      397.84     19.59 o 
  -4   5   6        9.45       24.23      8.48 o 
  -3   5   6      486.62      531.01     21.65 o 
  -2   5   6      643.16      620.85     23.01 o 
  -1   5   6      232.85      218.64     14.10 o 
   0   5   6        8.91       13.79      7.65 o 
   1   5   6       65.34       71.97      9.02 o 
   2   5   6      345.00      305.58     16.96 o 
   3   5   6      120.76      146.95     13.39 o 
   4   5   6       16.29        0.00      9.21 o 
   5   5   6       77.55       90.11     13.14 o 
   6   5   6      162.91      188.08     16.83 o 
   7   5   6       27.78       27.19      8.55 o 
   8   5   6        0.10        7.63      7.63 o 
   9   5   6        3.14        1.03      8.64 o 
  10   5   6        0.04        9.86      6.67 o 
  11   5   6        1.07        0.98      6.84 o 
 -13   6   6        1.13        1.88      5.99 o 
 -12   6   6        0.02        8.81      6.94 o 
 -11   6   6        0.87        1.00      8.63 o 
 -10   6   6       21.48       16.62      8.83 o 
  -9   6   6       61.67       58.19     11.53 o 
  -8   6   6       37.25       39.96     10.68 o 
  -7   6   6        6.63        0.00      7.69 o 
  -6   6   6       85.25      116.53     11.81 o 
  -5   6   6      199.53      190.99     15.77 o 
  -4   6   6      172.16      160.83     14.86 o 
  -3   6   6       25.63       28.52      8.46 o 
  -2   6   6       68.89       57.19     10.85 o 
  -1   6   6       10.55       16.71      7.16 o 
   0   6   6        7.94       19.10      5.47 o 
   1   6   6       46.74       41.14      8.78 o 
   2   6   6        3.46        3.18      7.74 o 
   3   6   6        9.58       10.11      6.49 o 
   4   6   6        0.12        9.01      7.18 o 
   5   6   6        4.97       11.55     11.55 o 
   6   6   6       26.29       37.77      8.19 o 
   7   6   6       18.49       14.18      7.59 o 
   8   6   6        4.61       11.19      8.27 o 
   9   6   6       28.41       17.26     10.79 o 
  10   6   6       12.16        9.89      9.53 o 
 -11   7   6        0.97        8.96      8.96 o 
 -10   7   6        0.29        7.11      6.21 o 
  -9   7   6        2.07       12.23      6.11 o 
  -8   7   6        6.51        3.08      8.01 o 
  -7   7   6       13.20       19.13      8.61 o 
  -6   7   6       14.32       10.00      8.36 o 
  -5   7   6        4.27       13.79      7.02 o 
  -4   7   6        7.27        6.92      9.09 o 
  -3   7   6       21.27       32.49      8.50 o 
  -2   7   6       19.82        4.93      9.97 o 
  -1   7   6       83.96       96.93     13.19 o 
   0   7   6       16.51       11.60      5.95 o 
   1   7   6       24.49        6.91      9.56 o 
   2   7   6       17.31        6.86      8.92 o 
   3   7   6        1.17       10.75      6.57 o 
   4   7   6        8.02        0.99      7.74 o 
   5   7   6        0.46        0.00      8.75 o 
   6   7   6        1.43        5.34      9.57 o 
   7   7   6        0.00        4.27      7.37 o 
   8   7   6        6.05       21.28      9.08 o 
  -9   8   6       14.14       15.74      9.15 o 
  -8   8   6        0.01        0.00      6.98 o 
  -7   8   6       13.04       23.86      7.33 o 
  -6   8   6       11.65       21.88      9.00 o 
  -5   8   6        0.07        1.06      7.68 o 
  -4   8   6        4.16        5.62      9.41 o 
  -3   8   6        5.29        3.38      7.65 o 
  -2   8   6        0.11        6.87      6.24 o 
  -1   8   6        1.73       12.39      9.00 o 
   0   8   6       32.05       41.25      8.62 o 
   1   8   6       12.16       27.63      8.61 o 
   2   8   6        8.45        6.50      7.88 o 
   3   8   6       27.27       28.43      9.28 o 
   4   8   6       33.62       18.66      9.33 o 
   5   8   6       50.35       58.38     11.92 o 
   6   8   6       23.43        6.66     10.51 o 
  -7   9   6        9.91       16.64      8.33 o 
  -6   9   6       20.99       20.48      8.80 o 
  -5   9   6        0.86        9.81      9.81 o 
  -4   9   6       11.78        4.78      9.57 o 
  -3   9   6       27.35       37.25     11.81 o 
  -2   9   6       22.18       39.37     10.41 o 
  -1   9   6        0.01       11.18     11.18 o 
   0   9   6       22.95       31.39     12.18 o 
   1   9   6       16.66       22.33     10.67 o 
   2   9   6       16.13        7.88      8.44 o 
   3   9   6       36.92       28.31      9.26 o 
   4   9   6       21.12       17.80      9.49 o 
 -15   1   7        4.56        3.93      8.03 o 
 -14   1   7       11.59        9.35      9.35 o 
 -13   1   7       12.48       32.51      7.86 o 
 -12   1   7        0.39        1.02      6.33 o 
 -11   1   7       29.03       17.20      9.41 o 
 -10   1   7       23.06       11.62      8.23 o 
  -9   1   7        0.22        1.55      5.42 o 
  -8   1   7       47.73       47.82      7.70 o 
  -7   1   7       61.47       66.92      9.51 o 
  -6   1   7      125.30      115.38      9.85 o 
  -5   1   7       37.95       36.53      6.34 o 
  -4   1   7       45.39       47.84      7.39 o 
  -3   1   7       18.68       18.20      4.45 o 
  -2   1   7      146.51      129.41      9.57 o 
  -1   1   7      260.93      276.01     15.11 o 
   0   1   7      171.91      135.59      7.66 o 
   1   1   7      405.06      364.63     16.25 o 
   2   1   7      744.59      785.95     24.84 o 
   3   1   7      182.17      172.66     13.48 o 
   4   1   7      169.11      159.90     13.29 o 
   5   1   7       64.94       67.93     11.36 o 
   6   1   7      109.53      120.28     13.09 o 
   7   1   7      255.63      308.62     19.63 o 
   8   1   7       30.38       52.32     11.96 o 
   9   1   7        0.49        9.66      8.18 o 
  10   1   7        2.09        7.96      9.17 o 
  11   1   7        0.41       19.68      7.90 o 
  12   1   7        0.00        0.00      9.67 o 
 -15   2   7        1.45        2.20      7.72 o 
 -14   2   7        0.13        4.27      8.23 o 
 -13   2   7        5.99        1.00      8.87 o 
 -12   2   7       14.14        1.91     10.23 o 
 -11   2   7        4.57        3.60      8.43 o 
 -10   2   7        0.15       13.47      5.34 o 
  -9   2   7        5.88        4.60      6.26 o 
  -8   2   7       27.28       25.75      8.22 o 
  -7   2   7       67.28       77.86      9.20 o 
  -6   2   7       21.79       13.18      4.99 o 
  -5   2   7      218.76      195.11     12.52 o 
  -4   2   7      657.14      699.74     22.12 o 
  -3   2   7      433.44      421.68     16.65 o 
  -2   2   7       85.82       88.38      9.00 o 
  -1   2   7      349.91      343.59     15.30 o 
   0   2   7      279.51      307.30     10.52 o 
   1   2   7      704.96      693.37     23.81 o 
   2   2   7      302.47      363.73     17.30 o 
   3   2   7       39.02       34.23      7.61 o 
   4   2   7      802.73      819.94     27.43 o 
   5   2   7      640.79      707.49     26.91 o 
   6   2   7      196.24      235.07     16.71 o 
   7   2   7       45.37       25.08     10.45 o 
   8   2   7        5.92        2.90      7.67 o 
   9   2   7       32.65       32.64     11.00 o 
  10   2   7       63.60       53.06     13.06 o 
  11   2   7        3.57       21.53      8.46 o 
  12   2   7        7.17        1.05      7.72 o 
 -14   3   7       20.17        4.18      7.07 o 
 -13   3   7       11.71       17.35      8.94 o 
 -12   3   7        4.54       13.78      6.94 o 
 -11   3   7        4.73        4.63      8.59 o 
 -10   3   7       51.39       67.95     10.92 o 
  -9   3   7      163.10      161.01     14.27 o 
  -8   3   7        0.17        5.34      7.19 o 
  -7   3   7      271.69      287.56     16.43 o 
  -6   3   7      179.22      201.56     14.33 o 
  -5   3   7       67.33       76.57      8.94 o 
  -4   3   7      367.21      358.48     17.05 o 
  -3   3   7      377.14      394.51     17.18 o 
  -2   3   7      574.43      650.99     21.41 o 
  -1   3   7      325.75      304.56     16.25 o 
   0   3   7       21.05        9.71      4.66 o 
   1   3   7      392.42      349.35     17.36 o 
   2   3   7      457.49      496.75     21.20 o 
   3   3   7      335.17      310.92     16.90 o 
   4   3   7      204.32      196.34     14.26 o 
   5   3   7       52.43       55.20      9.33 o 
   6   3   7        1.96        8.08      8.08 o 
   7   3   7       86.94       75.74     12.07 o 
   8   3   7       79.59       45.77     14.23 o 
   9   3   7        6.12        2.04      9.88 o 
  10   3   7        0.35        6.17      7.10 o 
  11   3   7        0.23        0.00      9.01 o 
 -14   4   7        0.69        1.01      8.44 o 
 -13   4   7        6.62        4.06      8.81 o 
 -12   4   7       12.06        1.97      9.49 o 
 -11   4   7        2.35        5.81      8.18 o 
 -10   4   7       20.58       13.78      9.96 o 
  -9   4   7        1.78        8.26      8.26 o 
  -8   4   7      377.65      339.87     20.86 o 
  -7   4   7      182.47      189.78     14.79 o 
  -6   4   7       10.35       16.56      7.94 o 
  -5   4   7       37.94       15.92      8.41 o 
  -4   4   7       10.73       12.64      6.21 o 
  -3   4   7        0.35        3.43      5.65 o 
  -2   4   7      116.59      129.61     11.47 o 
  -1   4   7      438.97      453.48     18.85 o 
   0   4   7      422.63      422.66     14.06 o 
   1   4   7      323.23      311.26     17.12 o 
   2   4   7      179.40      163.38     13.52 o 
   3   4   7        0.04        3.14      6.60 o 
   4   4   7       72.01       82.96     10.67 o 
   5   4   7       77.08       73.47     11.87 o 
   6   4   7        6.34        4.44      7.97 o 
   7   4   7        1.69        0.98      7.62 o 
   8   4   7        0.70        2.86      7.62 o 
   9   4   7        4.93       12.91      7.32 o 
  10   4   7        0.27        0.00      7.37 o 
 -13   5   7        0.17        4.98      5.33 o 
 -12   5   7        4.46        0.00      7.83 o 
 -11   5   7       21.67        0.94     10.62 o 
 -10   5   7        4.19        1.94      9.04 o 
  -9   5   7        2.42        2.87      7.82 o 
  -8   5   7       19.87       12.73      8.94 o 
  -7   5   7        1.13        0.00      6.42 o 
  -6   5   7       26.23       27.04      8.64 o 
  -5   5   7      532.32      507.46     24.37 o 
  -4   5   7      481.96      490.50     23.45 o 
  -3   5   7       17.29       14.24      7.81 o 
  -2   5   7       20.62       20.27      8.19 o 
  -1   5   7        6.60        4.59      6.83 o 
   0   5   7        8.44        1.34     12.23 o 
   1   5   7       53.82       38.03      8.96 o 
   2   5   7       27.98       23.26      9.00 o 
   3   5   7       14.01       15.08      6.54 o 
   4   5   7        0.10        0.89      6.03 o 
   5   5   7       11.42       18.36      7.90 o 
   6   5   7        0.01        0.99      7.65 o 
   7   5   7        1.73        3.93      8.50 o 
   8   5   7       21.85       23.81      9.77 o 
   9   5   7       13.86       12.94      8.53 o 
  10   5   7        0.43        7.77      7.77 o 
 -12   6   7        5.43        9.00      7.17 o 
 -11   6   7        0.06        7.71      7.71 o 
 -10   6   7       12.69       12.20      8.97 o 
  -9   6   7       57.80       58.43     12.04 o 
  -8   6   7       72.99       45.51     14.05 o 
  -7   6   7       18.69        5.82     11.17 o 
  -6   6   7        0.92        6.62      8.02 o 
  -5   6   7       28.33       22.64      8.96 o 
  -4   6   7       39.46       19.55     10.36 o 
  -3   6   7       51.20       55.20      9.80 o 
  -2   6   7      268.61      282.01     18.11 o 
  -1   6   7       63.81       68.94     11.66 o 
   0   6   7      109.44      113.56      9.28 o 
   1   6   7      145.63      145.66     14.23 o 
   2   6   7       42.63       36.48      9.01 o 
   3   6   7        3.48        1.83      7.44 o 
   4   6   7        5.34       13.16      8.71 o 
   5   6   7       63.40       49.95     11.84 o 
   6   6   7       61.01       44.30     11.71 o 
   7   6   7        0.28       16.28      9.21 o 
   8   6   7       25.94       26.35      8.69 o 
   9   6   7        7.28        7.92      9.79 o 
 -10   7   7       24.89       20.87     10.29 o 
  -9   7   7        7.18        1.03      9.34 o 
  -8   7   7        0.46       11.63      6.75 o 
  -7   7   7       23.45       11.73     10.95 o 
  -6   7   7      102.02      100.81     13.73 o 
  -5   7   7       63.63       62.62     12.66 o 
  -4   7   7        8.98       24.38      8.90 o 
  -3   7   7      129.84      117.61     14.53 o 
  -2   7   7      139.61      128.68     16.14 o 
  -1   7   7       77.25       73.38     13.44 o 
   0   7   7        8.06       10.52      5.82 o 
   1   7   7        0.95        3.77      7.10 o 
   2   7   7       15.45       15.82      8.48 o 
   3   7   7       55.19       42.45     12.14 o 
   4   7   7       34.78       47.96     10.76 o 
   5   7   7        4.10        4.11      8.41 o 
   6   7   7        0.03        5.23      8.54 o 
   7   7   7        2.41       15.62      6.52 o 
  -8   8   7       19.41       17.49      9.97 o 
  -7   8   7        3.14        7.84      6.77 o 
  -6   8   7        9.09        6.86      8.89 o 
  -5   8   7       10.79        8.09      9.95 o 
  -4   8   7       15.53       21.16     11.12 o 
  -3   8   7       18.98       33.34      9.51 o 
  -2   8   7        0.00       10.65      8.91 o 
  -1   8   7       33.00       28.95     10.98 o 
   0   8   7       59.39       67.81      9.06 o 
   1   8   7       70.84       63.29     12.76 o 
   2   8   7       39.85       34.35     11.73 o 
   3   8   7        0.33        2.90      8.59 o 
   4   8   7       10.74       20.45      8.12 o 
   5   8   7       19.10       40.18      9.74 o 
  -5   9   7        0.02       11.93     11.93 o 
  -4   9   7        0.39       22.29      9.55 o 
  -3   9   7       12.02       12.73     11.08 o 
  -2   9   7       19.81        6.46     13.65 o 
  -1   9   7        6.56        5.06      9.18 o 
   0   9   7        0.68        5.45     14.45 o 
   1   9   7       19.49        8.89      9.89 o 
 -15   0   8        1.52        6.98      4.35 o 
 -14   0   8        2.49        0.64      5.67 o 
 -13   0   8       24.46       22.08      6.18 o 
 -12   0   8      142.50      142.26     11.65 o 
 -11   0   8      128.08      108.37     11.00 o 
 -10   0   8        2.86        0.64      5.33 o 
  -9   0   8       52.71       60.09      8.36 o 
  -8   0   8      253.85      253.87     12.85 o 
  -7   0   8      258.46      281.47     17.64 o 
  -6   0   8      102.35       83.80      9.81 o 
  -5   0   8       13.57        8.07      4.08 o 
  -4   0   8       81.89      101.99      9.92 o 
  -3   0   8      260.77      266.60     14.54 o 
  -2   0   8      269.12      284.07     14.34 o 
  -1   0   8       44.58       63.28      8.22 o 
   0   0   8      265.57      273.66     21.08 o 
   1   0   8      721.00      643.65     24.05 o 
   2   0   8      202.44      209.90     15.05 o 
   3   0   8       92.27       87.50     12.97 o 
   4   0   8      138.05      132.19     13.49 o 
   5   0   8      405.27      472.94     24.24 o 
   6   0   8      244.66      258.85     20.19 o 
   7   0   8      126.27      132.00     16.05 o 
   8   0   8        2.58        1.18     11.06 o 
   9   0   8       81.04       40.62     16.95 o 
  10   0   8      185.24      176.69     22.80 o 
  11   0   8       99.76       80.44     18.41 o 
 -14   1   8        7.11       14.77      7.39 o 
 -13   1   8        2.68        9.35      9.35 o 
 -12   1   8       22.68       36.87      9.29 o 
 -11   1   8       40.85       64.18      9.19 o 
 -10   1   8       81.80       94.43     13.05 o 
  -9   1   8      164.62      151.70     13.95 o 
  -8   1   8       65.12       62.50      9.92 o 
  -7   1   8        8.89       14.99      6.59 o 
  -6   1   8      126.00      129.29     11.27 o 
  -5   1   8      132.46      124.28     11.20 o 
  -4   1   8       76.03       87.31      9.54 o 
  -3   1   8        0.29        5.61      5.61 o 
  -2   1   8       84.30       59.03      8.70 o 
  -1   1   8      115.05      138.75     10.40 o 
   0   1   8      166.90      179.06      9.25 o 
   1   1   8        0.37        2.01      6.13 o 
   2   1   8       63.15       62.22      9.23 o 
   3   1   8      270.55      266.84     16.74 o 
   4   1   8      354.04      416.39     21.48 o 
   5   1   8       31.65       29.45      8.69 o 
   6   1   8       42.92       52.33     10.11 o 
   7   1   8      253.40      257.79     20.25 o 
   8   1   8      238.71      264.65     21.11 o 
   9   1   8       81.87      101.64     14.59 o 
  10   1   8        7.39       25.20      8.70 o 
  11   1   8        2.30        0.00     10.04 o 
 -14   2   8        3.19       14.83      8.36 o 
 -13   2   8        6.86       18.72      7.63 o 
 -12   2   8        9.20       24.93      8.81 o 
 -11   2   8        0.54        0.98      8.70 o 
 -10   2   8       18.67       23.09      8.82 o 
  -9   2   8       39.95       36.71      8.79 o 
  -8   2   8        9.40       19.71      7.04 o 
  -7   2   8       71.93       65.03      9.94 o 
  -6   2   8      187.19      172.63     13.74 o 
  -5   2   8       87.94       90.88     10.86 o 
  -4   2   8       70.33       75.30      8.83 o 
  -3   2   8      250.93      245.11     15.25 o 
  -2   2   8        7.56       20.05      5.95 o 
  -1   2   8      136.89      146.08     12.37 o 
   0   2   8      100.38      102.25      7.55 o 
   1   2   8       31.61       45.91      8.23 o 
   2   2   8       17.69       21.29      7.81 o 
   3   2   8      268.92      262.37     16.89 o 
   4   2   8      217.61      237.59     16.70 o 
   5   2   8       54.06       59.94     11.81 o 
   6   2   8       26.96       31.74      8.34 o 
   7   2   8        8.42        9.65      9.31 o 
   8   2   8        0.35        3.10      8.07 o 
   9   2   8        1.10        5.25      9.31 o 
  10   2   8        4.27        9.55      8.83 o 
 -14   3   8        1.82        4.15      6.51 o 
 -13   3   8        2.79        3.12      9.26 o 
 -12   3   8        0.84        6.08      6.08 o 
 -11   3   8        0.27        3.87      6.98 o 
 -10   3   8        3.46        1.85      6.63 o 
  -9   3   8        0.21        7.76      7.76 o 
  -8   3   8       18.81       30.14      6.80 o 
  -7   3   8      119.77      131.86     13.50 o 
  -6   3   8       34.97       29.20      8.70 o 
  -5   3   8       99.54       88.99     10.62 o 
  -4   3   8       65.98       62.29     10.67 o 
  -3   3   8        5.31       15.17      6.25 o 
  -2   3   8      210.55      182.73     13.18 o 
  -1   3   8      292.86      294.40     16.86 o 
   0   3   8      234.56      211.66     10.39 o 
   1   3   8      135.65      124.34     12.36 o 
   2   3   8       34.36       51.03      8.67 o 
   3   3   8        0.39        0.00      5.21 o 
   4   3   8        7.05        7.73      7.73 o 
   5   3   8       15.72       27.98      7.80 o 
   6   3   8       30.12       41.14      8.78 o 
   7   3   8        7.26       16.21      7.68 o 
   8   3   8        0.15        9.85      7.46 o 
   9   3   8        1.58        7.06      5.56 o 
  10   3   8        0.93        2.97      7.16 o 
 -13   4   8        0.68        5.13      8.56 o 
 -12   4   8        4.37        2.03      9.20 o 
 -11   4   8       36.74       35.97     10.41 o 
 -10   4   8       21.27       14.56      8.09 o 
  -9   4   8        7.10       22.47      8.88 o 
  -8   4   8       61.43       67.49     12.97 o 
  -7   4   8       90.46       79.13     13.52 o 
  -6   4   8       77.86       90.21     13.06 o 
  -5   4   8        1.83        8.28      8.28 o 
  -4   4   8      116.59      120.54     11.86 o 
  -3   4   8      289.51      290.57     17.36 o 
  -2   4   8      153.16      158.39     12.87 o 
  -1   4   8        1.48        6.33      6.44 o 
   0   4   8       25.91       28.55      5.67 o 
   1   4   8      139.27      162.11     14.70 o 
   2   4   8      199.40      219.56     16.28 o 
   3   4   8       47.74       38.31     10.79 o 
   4   4   8        0.97        5.24      5.67 o 
   5   4   8       17.96       18.18      8.39 o 
   6   4   8       55.97       32.86     10.95 o 
   7   4   8       23.74       21.16      8.39 o 
   8   4   8        1.48        8.81      7.34 o 
   9   4   8        1.55        1.94      8.02 o 
 -12   5   8        9.52       20.42      8.77 o 
 -11   5   8       53.63       48.20     10.33 o 
 -10   5   8       75.63       59.88     13.10 o 
  -9   5   8       40.86       46.80     12.19 o 
  -8   5   8        6.61        7.78      9.68 o 
  -7   5   8       75.30      115.20     13.48 o 
  -6   5   8      208.15      240.81     17.81 o 
  -5   5   8       44.99       39.56     11.05 o 
  -4   5   8       11.54       11.72      8.33 o 
  -3   5   8       42.89       40.38     10.91 o 
  -2   5   8       21.07        9.79      7.81 o 
  -1   5   8       55.81       57.84     10.70 o 
   0   5   8      127.88      135.94      9.65 o 
   1   5   8       26.78       29.73      7.66 o 
   2   5   8       59.41       56.67     11.16 o 
   3   5   8      177.65      194.61     16.22 o 
   4   5   8      121.61      149.52     13.56 o 
   5   5   8       37.55       36.14     11.00 o 
   6   5   8        6.92        0.00      7.53 o 
   7   5   8       69.41       47.95     11.98 o 
   8   5   8       98.14       62.29     13.59 o 
 -11   6   8        6.93        7.21      8.45 o 
 -10   6   8        5.13       17.79      8.49 o 
  -9   6   8       43.67       52.45     10.70 o 
  -8   6   8       86.18       98.16     13.41 o 
  -7   6   8      109.20       99.62     12.91 o 
  -6   6   8       57.27       67.99     11.26 o 
  -5   6   8        7.70       10.29     10.29 o 
  -4   6   8       78.96       84.61     12.95 o 
  -3   6   8      172.56      200.28     16.96 o 
  -2   6   8       11.99       18.02      9.19 o 
  -1   6   8       64.53       87.27     11.69 o 
   0   6   8       93.93       79.27      8.74 o 
   1   6   8        4.12        9.54      6.81 o 
   2   6   8        7.16       11.31      8.31 o 
   3   6   8       30.13       43.85      8.98 o 
   4   6   8       79.12       63.91     11.37 o 
   5   6   8      126.79      119.00     14.88 o 
   6   6   8       50.85       37.64     11.74 o 
   7   6   8        3.87        6.92      7.29 o 
  -9   7   8        7.23        9.69      7.68 o 
  -8   7   8        1.08       10.95      6.42 o 
  -7   7   8        4.33        5.51      8.48 o 
  -6   7   8       12.14       15.65      7.43 o 
  -5   7   8       19.19       37.10     10.48 o 
  -4   7   8        3.29        5.65      7.70 o 
  -3   7   8        2.36       10.20      8.99 o 
  -2   7   8        0.77        4.46      7.96 o 
  -1   7   8        8.01        4.35      9.52 o 
   0   7   8        9.28        3.93      6.88 o 
   1   7   8       37.71       53.29     10.51 o 
   2   7   8       71.39       84.73     12.05 o 
   3   7   8       36.40       35.41      9.91 o 
   4   7   8        0.49       16.72      8.26 o 
   5   7   8       12.53        1.93      8.45 o 
  -7   8   8        4.61        4.51      8.92 o 
  -6   8   8        0.44        3.46      7.23 o 
  -5   8   8        1.15        2.37      7.56 o 
  -4   8   8       10.43       18.19      8.16 o 
  -3   8   8       22.11       19.60     10.22 o 
  -2   8   8       11.27       31.77      8.66 o 
  -1   8   8        3.02       14.32     10.52 o 
   0   8   8        1.92        5.63      6.90 o 
   1   8   8        0.05        4.30      8.92 o 
   2   8   8       14.49        3.05      9.22 o 
   3   8   8       26.46       21.58      8.89 o 
 -14   1   9        0.00        0.87      6.81 o 
 -13   1   9        0.21        7.74      7.93 o 
 -12   1   9        0.96        5.69      7.74 o 
 -11   1   9        1.37        6.35      6.35 o 
 -10   1   9        4.63       15.04      6.45 o 
  -9   1   9       48.45       43.30      9.61 o 
  -8   1   9       62.28       56.26      9.89 o 
  -7   1   9        0.26        8.62      5.79 o 
  -6   1   9      136.62      126.22     12.73 o 
  -5   1   9      418.32      370.01     18.24 o 
  -4   1   9      271.76      275.28     17.58 o 
  -3   1   9       70.83       54.74      8.76 o 
  -2   1   9        8.34        8.17      6.51 o 
  -1   1   9        0.03        1.55      6.54 o 
   0   1   9        4.11        8.47      4.83 o 
   1   1   9      120.94      110.96     12.16 o 
   2   1   9      173.21      195.61     15.79 o 
   3   1   9        0.76        7.64      6.75 o 
   4   1   9       94.07       85.01     11.96 o 
   5   1   9       55.53       69.90     12.58 o 
   6   1   9       63.05       70.78     12.12 o 
   7   1   9       23.26       10.44      9.76 o 
   8   1   9        0.15        9.75      8.66 o 
   9   1   9       20.43       21.00      9.45 o 
 -13   2   9        3.81        7.13      8.57 o 
 -12   2   9       13.86       19.01      9.25 o 
 -11   2   9        7.25        5.78      7.85 o 
 -10   2   9        9.39        9.34      8.72 o 
  -9   2   9       99.42      118.01     13.16 o 
  -8   2   9      244.84      219.97     17.55 o 
  -7   2   9      198.37      221.78     16.73 o 
  -6   2   9      107.94       92.98     12.43 o 
  -5   2   9       31.62       36.54      8.81 o 
  -4   2   9        3.50        4.67      6.88 o 
  -3   2   9      106.90      128.53     12.85 o 
  -2   2   9      888.34      901.64     29.71 o 
  -1   2   9      810.19      858.88     28.81 o 
   0   2   9       72.96       75.88      7.65 o 
   1   2   9      125.82      119.63     12.35 o 
   2   2   9      190.91      204.61     16.91 o 
   3   2   9      150.64      152.94     13.49 o 
   4   2   9      136.34      101.05     12.42 o 
   5   2   9       33.02       36.90      9.17 o 
   6   2   9       37.06       37.38     10.44 o 
   7   2   9       96.31      102.38     13.76 o 
   8   2   9       17.40       11.18      9.26 o 
   9   2   9        1.44        3.06      7.36 o 
 -13   3   9        0.02        3.09      7.31 o 
 -12   3   9        0.07        2.09      6.93 o 
 -11   3   9        7.82        5.96      8.85 o 
 -10   3   9       42.19       50.50     10.55 o 
  -9   3   9       40.79       33.90     11.49 o 
  -8   3   9       13.78        3.70      8.60 o 
  -7   3   9        0.49        3.52      8.81 o 
  -6   3   9      111.52      148.86     13.69 o 
  -5   3   9      820.19      930.06     31.28 o 
  -4   3   9     1006.76     1038.80     32.55 o 
  -3   3   9      162.54      160.38     15.61 o 
  -2   3   9       41.69       58.25      9.92 o 
  -1   3   9      335.76      369.06     20.54 o 
   0   3   9      629.38      638.42     28.06 o 
   1   3   9      515.87      493.85     23.13 o 
   2   3   9      136.01      136.16     13.61 o 
   3   3   9        4.67       15.89      5.73 o 
   4   3   9       93.15       77.54     11.58 o 
   5   3   9       50.69       41.63     10.30 o 
   6   3   9        4.32       10.45      7.30 o 
   7   3   9        2.63        8.62      8.62 o 
   8   3   9        0.51        4.85      5.79 o 
   9   3   9        3.62        0.00      7.85 o 
 -12   4   9       27.93       22.58     10.58 o 
 -11   4   9        6.99        6.12      7.13 o 
 -10   4   9        1.70        9.28      9.28 o 
  -9   4   9        8.71        8.91      8.91 o 
  -8   4   9      149.80      155.30     16.56 o 
  -7   4   9      242.96      261.83     17.41 o 
  -6   4   9       13.78       22.45     10.32 o 
  -5   4   9      102.42      107.28     13.10 o 
  -4   4   9      236.01      261.30     18.78 o 
  -3   4   9      247.75      270.29     17.91 o 
  -2   4   9      335.25      367.37     21.81 o 
  -1   4   9      330.30      378.21     21.03 o 
   0   4   9       32.23       40.25      6.82 o 
   1   4   9       15.15       27.99      8.33 o 
   2   4   9       75.14       69.95     12.95 o 
   3   4   9      114.09      129.52     14.35 o 
   4   4   9      104.43       95.84     12.13 o 
   5   4   9       24.59       24.52      7.04 o 
   6   4   9        0.50        0.97      8.03 o 
   7   4   9        3.03       12.43      7.45 o 
   8   4   9        0.77        5.70      7.68 o 
 -11   5   9        0.00        4.13      8.91 o 
 -10   5   9        9.23       30.25      7.99 o 
  -9   5   9       14.32       20.78     10.55 o 
  -8   5   9        0.56        2.07      6.87 o 
  -7   5   9        7.60       16.35      8.96 o 
  -6   5   9       19.39       19.35      9.04 o 
  -5   5   9      105.46       94.08     14.93 o 
  -4   5   9      133.63      133.92     15.47 o 
  -3   5   9        0.34        9.00      7.93 o 
  -2   5   9      113.18      130.09     14.61 o 
  -1   5   9      115.83      124.79     14.51 o 
   0   5   9       29.03       24.20      6.92 o 
   1   5   9       57.54       83.04     10.37 o 
   2   5   9       78.40      103.73     12.94 o 
   3   5   9        5.28        8.60      8.91 o 
   4   5   9        0.91        2.90      7.60 o 
   5   5   9       17.74       26.88      8.35 o 
   6   5   9       15.02       11.40      8.39 o 
   7   5   9        0.66        2.82      7.10 o 
 -10   6   9       12.54        5.24      9.24 o 
  -9   6   9        7.04        8.59      9.59 o 
  -8   6   9        0.10        0.00      7.94 o 
  -7   6   9        5.11        9.79      8.70 o 
  -6   6   9        4.60        4.45      7.50 o 
  -5   6   9        3.51       10.97      9.56 o 
  -4   6   9        7.84       19.81     10.08 o 
  -3   6   9       19.98       12.06     10.38 o 
  -2   6   9       11.54       13.05     11.04 o 
  -1   6   9       45.82       37.58     12.33 o 
   0   6   9        1.15        5.55      5.37 o 
   1   6   9        6.77       11.36      8.34 o 
   2   6   9        9.48       12.12      9.21 o 
   3   6   9       56.04       49.57     10.39 o 
   4   6   9        9.96       14.62      8.49 o 
   5   6   9        7.35        3.85      6.53 o 
  -8   7   9        8.49       12.11      7.05 o 
  -7   7   9        0.11        6.81      7.85 o 
  -6   7   9        3.09       10.40      8.66 o 
  -5   7   9        9.78        1.13      9.53 o 
  -4   7   9       21.89       14.20      9.67 o 
  -3   7   9        9.65        7.17      9.66 o 
  -2   7   9        6.72       21.20      9.60 o 
  -1   7   9      135.65       99.58     15.91 o 
   0   7   9      184.14      180.34     12.92 o 
   1   7   9       31.97        4.37     13.11 o 
   2   7   9        8.61       20.84      9.69 o 
   3   7   9       28.12        9.99     11.37 o 
  -2   8   9       53.74       71.62     13.37 o 
 -13   0  10        1.59        7.62      4.06 o 
 -12   0  10        0.14        6.04      4.42 o 
 -11   0  10       11.04        5.88      4.70 o 
 -10   0  10       76.19       50.26      9.46 o 
  -9   0  10      133.79       86.86     12.96 o 
  -8   0  10       38.12       38.57      9.25 o 
  -7   0  10        0.06        4.76      4.76 o 
  -6   0  10        9.96       18.22      6.69 o 
  -5   0  10        6.94       15.10      6.79 o 
  -4   0  10        7.02        3.95      5.82 o 
  -3   0  10      158.43      179.78     14.44 o 
  -2   0  10      395.13      384.21     20.30 o 
  -1   0  10      206.82      231.02     16.10 o 
   0   0  10       30.08       27.32      6.57 o 
   1   0  10       82.61       85.47     12.51 o 
   2   0  10      128.91      119.28     13.84 o 
   3   0  10       56.23       49.22     10.66 o 
   4   0  10      100.18      119.27     14.14 o 
   5   0  10       77.58       78.38     14.49 o 
   6   0  10        3.31        6.56      8.61 o 
   7   0  10       19.34        4.54      9.54 o 
   8   0  10       26.67       31.30     10.42 o 
 -12   1  10       51.86       54.77     10.15 o 
 -11   1  10       19.42       18.42      8.89 o 
 -10   1  10        0.85        8.23      8.23 o 
  -9   1  10        7.33        4.42      7.76 o 
  -8   1  10        4.86        0.90      6.84 o 
  -7   1  10       18.63       24.84      7.81 o 
  -6   1  10       10.72        6.81      5.65 o 
  -5   1  10       18.01       10.98      7.24 o 
  -4   1  10       44.19       54.62     10.06 o 
  -3   1  10        2.66        8.10      8.10 o 
  -2   1  10       44.75       46.55     10.02 o 
  -1   1  10       49.03       46.97      8.16 o 
   0   1  10       57.29       64.60      6.71 o 
   1   1  10      161.79      154.17     13.15 o 
   2   1  10      132.35      130.77     14.16 o 
   3   1  10       17.90       25.94      9.30 o 
   4   1  10       28.61       17.24      9.10 o 
   5   1  10       70.72       40.51     12.59 o 
   6   1  10       49.19       35.69     10.27 o 
   7   1  10       28.22       31.30     10.17 o 
   8   1  10        5.62        1.05      9.69 o 
 -12   2  10        0.01        8.44      8.44 o 
 -11   2  10        0.18        2.97      6.05 o 
 -10   2  10       14.16       13.40      8.24 o 
  -9   2  10       28.39        8.46     10.39 o 
  -8   2  10        2.15       11.03      7.19 o 
  -7   2  10       15.22       13.59      7.55 o 
  -6   2  10        2.20        2.70      7.46 o 
  -5   2  10       13.97       11.53      7.58 o 
  -4   2  10       25.54       36.33      9.45 o 
  -3   2  10      109.23       89.28     11.63 o 
  -2   2  10        0.43        4.48      7.29 o 
  -1   2  10      108.10      116.07     12.94 o 
   0   2  10       12.44       13.66     10.27 o 
   1   2  10       38.48       40.49      9.69 o 
   2   2  10      106.51      110.01     11.98 o 
   3   2  10       95.89       79.33     12.49 o 
   4   2  10       18.89       13.15      8.42 o 
   5   2  10        2.61        5.71      7.01 o 
   6   2  10       17.16        9.69      8.13 o 
   7   2  10       10.62       18.64      7.22 o 
 -12   3  10        0.95        7.99      6.63 o 
 -11   3  10        2.53        2.02      8.73 o 
 -10   3  10        2.59       10.00      7.19 o 
  -9   3  10        4.81        4.95      7.64 o 
  -8   3  10        2.05        4.87      8.37 o 
  -7   3  10       31.72       31.86      8.67 o 
  -6   3  10       55.74       34.36     11.70 o 
  -5   3  10        1.35        1.01      7.75 o 
  -4   3  10       27.25       18.85     10.90 o 
  -3   3  10        0.99        2.85      8.45 o 
  -2   3  10       38.10       37.59      7.53 o 
  -1   3  10        6.31        1.92      8.36 o 
   0   3  10       39.32       42.27      6.93 o 
   1   3  10       88.26       80.34     11.51 o 
   2   3  10       37.02       32.78      9.41 o 
   3   3  10       15.18       17.85      6.97 o 
   4   3  10        0.69        6.64      6.64 o 
   5   3  10        0.01        1.91      6.01 o 
   6   3  10        1.99        6.64      6.91 o 
   7   3  10        2.18        5.92      5.92 o 
 -11   4  10        9.96       14.26      6.80 o 
 -10   4  10        3.17        3.05      8.16 o 
  -9   4  10        2.36        7.17      8.41 o 
  -8   4  10        0.10        7.86      7.86 o 
  -7   4  10       11.24        8.19      9.17 o 
  -6   4  10       32.24       29.64     10.52 o 
  -5   4  10       12.44       23.49      8.20 o 
  -4   4  10        1.95        8.09      9.24 o 
  -3   4  10       28.95       33.42      8.47 o 
  -2   4  10      104.97      101.89     13.75 o 
  -1   4  10      116.72      129.06     14.00 o 
   0   4  10       19.93       27.72      6.49 o 
   1   4  10        1.56        0.98      6.26 o 
   2   4  10       29.14       24.27      8.34 o 
   3   4  10       59.33       55.80     11.00 o 
   4   4  10       29.79       41.94      8.89 o 
   5   4  10        1.69        6.80      6.80 o 
   6   4  10        2.69        7.58      7.58 o 
 -10   5  10        7.77       20.88      7.82 o 
  -9   5  10       49.09       69.94     13.53 o 
  -8   5  10       38.56       32.18     11.45 o 
  -7   5  10       23.22       24.88     10.17 o 
  -6   5  10        2.44        2.23     10.15 o 
  -5   5  10       40.67       40.37     12.92 o 
  -4   5  10      178.53      165.36     19.18 o 
  -3   5  10       66.40       72.25     12.63 o 
  -2   5  10       10.69        5.46      9.88 o 
  -1   5  10       74.97       79.43     12.67 o 
   0   5  10       38.13       37.72      7.75 o 
   1   5  10       19.81       14.48      8.94 o 
   2   5  10       18.37       30.36      9.95 o 
   3   5  10        0.34        1.92      6.55 o 
   4   5  10       29.93       21.14      8.71 o 
   5   5  10       70.47       60.66     10.68 o 
  -8   6  10        1.51        8.53      8.53 o 
  -7   6  10       29.95       23.45     12.10 o 
  -6   6  10       66.10       51.28     14.67 o 
  -5   6  10       25.86       28.83     10.65 o 
  -4   6  10        5.30       16.29      8.71 o 
  -3   6  10        0.10        0.00     11.45 o 
  -2   6  10       23.58       36.01     11.73 o 
  -1   6  10       75.37       61.71     12.16 o 
   0   6  10       12.01        3.82      7.28 o 
   1   6  10       63.57       45.39     11.86 o 
   2   6  10      195.75      150.55     16.31 o 
   3   6  10       89.73       67.68     11.78 o 
  -4   7  10        0.94       10.06     10.06 o 
  -3   7  10        0.64        9.77      8.65 o 
  -2   7  10        3.33        3.65      9.61 o 
  -1   7  10       10.44        1.18     11.24 o 
 -11   1  11        0.05        8.21      8.21 o 
 -10   1  11        7.74       14.53      6.91 o 
  -9   1  11       20.88       18.20      8.41 o 
  -8   1  11       28.22       35.52      7.21 o 
  -7   1  11       38.05       36.50      9.42 o 
  -6   1  11       47.03       46.64      9.89 o 
  -5   1  11        5.47        8.27      5.27 o 
  -4   1  11        9.53        9.26      6.21 o 
  -3   1  11       55.47       48.20     11.28 o 
  -2   1  11       82.16       77.36     12.71 o 
  -1   1  11        0.02        7.46      7.46 o 
   0   1  11       84.36       92.09      9.51 o 
   1   1  11       31.88       30.34     10.01 o 
   2   1  11       22.03        7.68      7.17 o 
   3   1  11       39.80       40.70      8.92 o 
   4   1  11       15.28       29.39      9.27 o 
   5   1  11        6.31        3.97      7.94 o 
   6   1  11        5.26        6.97      8.06 o 
 -11   2  11       34.61       40.11      9.96 o 
 -10   2  11       57.79       79.96     10.77 o 
  -9   2  11       34.75       56.01      9.04 o 
  -8   2  11        0.34        7.70      7.99 o 
  -7   2  11       80.75       78.33     12.83 o 
  -6   2  11      174.82      173.31     17.55 o 
  -5   2  11      129.48      138.62     14.41 o 
  -4   2  11       14.90       21.32      8.12 o 
  -3   2  11        1.79        0.99      7.63 o 
  -2   2  11        0.60       11.64      7.18 o 
  -1   2  11        8.66        3.88      7.65 o 
   0   2  11        1.66        1.88      4.89 o 
   1   2  11        2.88        6.71      7.13 o 
   2   2  11        5.33        1.00      7.12 o 
   3   2  11       74.71       72.72     11.42 o 
   4   2  11       47.50       49.49     10.89 o 
   5   2  11        0.08        4.70      7.72 o 
 -10   3  11        0.27        5.97      8.16 o 
  -9   3  11        6.83        6.07     10.21 o 
  -8   3  11       39.85       49.73     11.13 o 
  -7   3  11       59.71       54.04     11.41 o 
  -6   3  11       22.30       20.48      8.86 o 
  -5   3  11        1.47        5.11      8.07 o 
  -4   3  11       15.02       17.23      8.85 o 
  -3   3  11       81.04      111.97     14.09 o 
  -2   3  11       62.01       71.53     11.69 o 
  -1   3  11        3.94        4.61      6.41 o 
   0   3  11       16.35       14.53      5.58 o 
   1   3  11       39.80       43.57     10.15 o 
   2   3  11       16.47        9.75      8.86 o 
   3   3  11        0.03        3.85      6.76 o 
   4   3  11        9.66        2.85      8.45 o 
   5   3  11       38.07       25.73      8.36 o 
  -9   4  11       30.88       19.73     11.10 o 
  -8   4  11        5.94        3.19      7.57 o 
  -7   4  11        0.19        9.65      6.11 o 
  -6   4  11        1.90        0.00      7.93 o 
  -5   4  11       15.54       22.83     10.10 o 
  -4   4  11       18.27       26.21      9.59 o 
  -3   4  11        1.36        5.50      7.96 o 
  -2   4  11       21.69       21.69      9.34 o 
  -1   4  11       31.61       33.16     10.91 o 
   0   4  11       19.76       28.43      6.89 o 
   1   4  11        0.24       10.23      6.99 o 
   2   4  11        8.04       10.97      6.43 o 
   3   4  11        6.37        2.90      7.69 o 
   4   4  11        0.37        3.71      5.40 o 
  -7   5  11        3.60        3.34      8.79 o 
  -6   5  11       13.09       24.74      9.79 o 
  -5   5  11        5.25       10.31      7.17 o 
  -4   5  11        3.13        2.33      7.64 o 
  -3   5  11        1.59        2.35      6.45 o 
  -2   5  11        2.42        6.85      9.28 o 
  -1   5  11        3.96        7.88      8.74 o 
   0   5  11        1.93        6.75      6.75 o 
   1   5  11        0.02        0.00      7.80 o 
   2   5  11        9.19        9.06      9.06 o 
  -3   6  11        0.84       10.79      7.98 o 
  -2   6  11       34.13       20.25      9.53 o 
  -9   0  12       14.09        8.88      7.03 o 
  -8   0  12        1.11        3.34      6.28 o 
  -7   0  12        8.95       18.14      6.83 o 
  -6   0  12       66.37       56.06     10.10 o 
  -5   0  12      138.62      121.13     12.62 o 
  -4   0  12       63.10       73.38     10.45 o 
  -3   0  12        0.44       12.32      6.97 o 
  -2   0  12      113.81       90.09     13.83 o 
  -1   0  12      253.11      207.56     18.02 o 
   0   0  12      309.46      279.31     13.59 o 
   1   0  12      231.95      208.68     18.45 o 
   2   0  12        5.27       12.98      7.35 o 
   3   0  12      132.68      125.29     15.09 o 
  -9   1  12        4.15        8.15      7.48 o 
  -8   1  12       59.93       45.09     11.96 o 
  -7   1  12       73.48       76.77     11.14 o 
  -6   1  12        4.94        6.67      7.81 o 
  -5   1  12       31.87       31.86      9.68 o 
  -4   1  12      100.48       93.29     13.01 o 
  -3   1  12      172.60      185.75     15.45 o 
  -2   1  12      177.15      130.37     14.06 o 
  -1   1  12       15.60        2.96      8.80 o 
   0   1  12       65.73       59.20      8.28 o 
   1   1  12      138.91      119.84     14.25 o 
   2   1  12       42.70       39.65     10.03 o 
   3   1  12        6.82       12.48      7.08 o 
  -8   2  12        6.36        7.76      8.02 o 
  -7   2  12        2.14        3.95      7.54 o 
  -6   2  12        4.26        0.00      6.04 o 
  -5   2  12       44.27       46.62     11.78 o 
  -4   2  12       27.55       38.74      8.42 o 
  -3   2  12       10.12       15.29      8.16 o 
  -2   2  12       23.40       26.46      7.20 o 
  -1   2  12        0.16        7.98      7.98 o 
   0   2  12        1.62        5.63      5.63 o 
   1   2  12        3.09        3.94      7.87 o 
   2   2  12        2.74       12.46      5.83 o 
   3   2  12        6.85       16.92      7.32 o 
  -7   3  12        1.34        8.40      8.40 o 
  -6   3  12        3.30        2.08      8.30 o 
  -5   3  12        0.06        6.39      7.41 o 
  -4   3  12       41.06       29.99     10.40 o 
  -3   3  12       59.73       54.58     11.58 o 
  -2   3  12        4.30        2.15      9.22 o 
  -1   3  12        3.15        9.42      7.01 o 
   0   3  12        0.53        5.69      4.97 o 
   1   3  12        1.88        4.99      7.30 o 
   2   3  12        0.98        3.84      6.98 o 
  -5   4  12       49.65       84.18     12.95 o 
  -4   4  12       41.08       41.40     11.33 o 
  -3   4  12        2.45       10.03     11.16 o 
  -2   4  12       11.61       17.68      7.06 o 
  -1   4  12       52.65       48.84     10.45 o 
   0   4  12       77.78       63.74      9.05 o 
  -5   1  13       42.74       58.15      9.97 o 
  -4   1  13        8.32        2.89      7.63 o 
  -3   1  13        4.15        7.78      6.90 o 
  -2   1  13       24.88       26.26      9.34 o 
                                                 
